# Supplementary material for: A modified vaccinia Ankara vaccine expressing spike and nucleocapsid protects rhesus macaques against SARS-CoV-2 delta infection
Source: Sci Immunol. 2022 Mar 31:eabo0226. doi: 10.1126/sciimmunol.abo0226 (PMC8995033; doi:10.1126/sciimmunol.abo0226)
Supplement: Supplementary file 2 — Data file S1 [file sciimmunol.abo0226_data_file_s1.xlsx]

## Sheet: Figure 2
Figure 2. MVA/SdFCS vaccine protects from SARS-CoV-2 WA-1/2020 and B.1.351 infection in mice.
	Fig 2B	MVA-S Vs SdFCS RBD Binding titers							Fig 2C	Neut titers against WA1/2020 live-virus					Fig 2E	SARS-CoV-2 MA10 challenge Day 2
		Controls	MVA-S Prime	MVA-S Boost	MVA-SdFCS Prime	MVA-SdFCS Boost				Controls	MVA-S Boost	MVA-SdFCS Boost				Controls	MVA/S	MVA/S-dFCS			Fig 2H	Endpoint titers for SARS-CoV-2 RBD-specific IgG					Fig 2J	Lung viral subgenomic RNA after B.1.351 challenge (Day 4 p.i.)
	M1	10	2818.31	17351	109350	336487			M1	10	63	118			M1	13000000	50	50				Control	MM-SdFCS					Control	MVA-SdFCS
	M2	10	6994.96	26131.5	159350	467797			M2	10	29	669			M2	7500000	50	50			M1	10	452670				M1	790304500	1
	M3	10	4667.23	22793.6	109350	798049			M3	10	101	2235			M3	2100000	50	50			M2	10	65137				M2	6.8352e+08	1
	M4	10	10733.8	110219	328050	369136			M4	10	72	384									M3	10	51987				M3	814827500	1
	M5	10	5056.78	65692.4	159350	318030			M5	10	104	590									M4	10	171800				M4	5.16618e+08	1
																Fig 2F	Cross neutralization titers				M5	10	118932				M5	5.21589e+06	1
	Mann-Whitney U	MVA-SdFCS Prime							Mann-Whitney U	MVA-S Boost							WA-1/2020	B.1.351
		vs.	0.0079							vs.	0.0079					M1	368.21	131.34			Mann-Whitney U	MM-SdFCS					Mann-Whitney U	MVA-SdFCS
		MVA-S Prime								Controls						M2	382.31	22.87				vs.	0.0079					vs.	0.0079
																M3	178.32	10				Control						Control
		MVA-SdFCS Prime								MVA-SdFCS Boost						M4	168.97	35.42
		vs.	0.0317							vs.	0.0079					M5	338.67	58.25
		MVA-S Boost								Controls
																Mann-Whitney U	B.1.351
		MVA-S Boost								MVA-SdFCS Boost							vs.	0.0079
		vs.	0.0079							vs.	0.0079						WA-1/2020
		MVA-S Prime								MVA-S Boost
		MVA-SdFCS Boost																		Fig 2I	Percentage weight change of mice following after B.1.315 challenge
		vs.	0.0159																		Control					MVA/SdFCS
		MVA-SdFCS Prime																			Day0	Day 1	Day 2	Day 3	Day 4	Day0	Day 1	Day 2	Day 3	Day 4
																				M1	100	100.87	94.37	88.74	86.58	100	95.5	85	98.5	101
																				M2	100	99.14	94.42	90.99	90.13	100	101.34	91.07	100.89	103.57
																				M3	100	96.86	94.17	91.03	94.17	100	98.15	89.35	101.39	103.24
																				M4	100	100.43	95.24	92.21	88.31	100	96.92	92.07	97.8	100
																				M5	100	102.52	96.22	91.18	90.76	100	99.13	90	100	103.91
	Fig 2D	Percentage weight change of mice following after MA10 challenge
		Controls					MVA/S					MVA/S-dFCS								Mann-Whitney U
		M1	M2	M3	M4	M5	M1	M2	M3	M4	M5	M1	M2	M3	M4	M5				Control	Day0			Control	Day 2
	Day 0	100	100	100	100	100	100	100	100	100	100	100	100	100	100	100					vs.	>0.9999			vs.	0.0079
	Day 1	95.97	97.38	98.41	97.8	95.62	101.72	101.62	101.6	95.88	98.47	101.49	98.54	100.51	99.52	99.01				MVA/SdFCS	Day0			MVA/SdFCS	Day 2
	Day 2	93.55	95.74	96.81	95.6	94.42	102.87	106.49	106.42	98.97	104.59	101.49	99.51	100	99.52	102.48
	Day 3				91.21	94.02				99.48	100				102.88	100				Control	Day 1			Control	Day 3
	Day 4				87.18	86.45				96.91	99.49				99.04	100					vs.	0.3095			vs.	0.0079
	Day 5				82.42	88.45				99.48	101.53				100	102.48				MVA/SdFCS	Day 1			MVA/SdFCS	Day 3
																								Control	Day 4
																									vs.	0.0079
																								MVA/SdFCS	Day 4

## Sheet: Figure 3
		Figure 3. Systemic and mucosal antibody responses elicited following MVA/SdFCS-N immunization in rhesus macaques.
		Fig. 3B								Mann Whitney test				Mann Whitney test
				RBD (WA-1/2020) Binding titers, IgG						Groups	Timepoint	p-value		Groups	Timepoint	p-value
			Wk0	Wk2	Wk4	Wk6	Wk8			Cont	Wk0			Cont	Wk2
	SL	RTz18	100	5403	2328	69017	29870			vs.	vs.	>0.9999		vs.	vs.	0.0079
		RTp18	100	3348	6033	84736	40747			SL	Wk0			SL	Wk2
		RMi18	100	5654	3105	23112	10253
		RFy18	100	4670	1742	9570	8382			Cont	Wk0			Cont	Wk2
		RRk18	100	8569	7742	50651	14357			vs.	vs.	>0.9999		vs.	vs.	0.0079
										BU	Wk0			BU	Wk2
	BL	RLy18	100	14084	8368	63717	29952
		RRj18	100	6968	6774	42757	22609			Cont	Wk0			Cont	Wk2
		RBl18	100	3507	3506	56999	23436			vs.	vs.	>0.9999		vs.	vs.	0.0079
		RMw18	100	7008	7351	25797	17590			IM	Wk0			IM	Wk2
		RDk18	100	5055	6838	87564	36862
										Mann Whitney test				Mann Whitney test
	IM	RBv18	100	25865	12134	162021	91465			Groups	Timepoint	p-value		Groups	Timepoint	p-value		Groups	Timepoint	p-value
		RBu18	100	5882	9212	133634	66055			Cont	Wk4			Cont	Wk6			Cont	Wk8
		RHk18	100	18243	20161	204710	85749			vs.	vs.	0.0079		vs.	vs.	0.0079		vs.	vs.	0.0079
		RMy18	100	2366	6363	108730	50627			SL	Wk4			SL	Wk6			SL	Wk8
		RLu18	100	1048	1462	25635	16112
										Cont	Wk4			Cont	Wk6			Cont	Wk8
	Cont	RCs18	100	100	100	113	319			vs.	vs.	0.0079		vs.	vs.	0.0079		vs.	vs.	0.0079
		RLm18	100	100	110	100	100			BU	Wk4			BU	Wk6			BU	Wk8
		RLq18	100	100	100	100	117
		RKj18	100	100	129	190	364			Cont	Wk4			Cont	Wk6			Cont	Wk8
		RUw17	100	100	100	100	415			vs.	vs.	0.0079		vs.	vs.	0.0079		vs.	vs.	0.0079
										IM	Wk4			IM	Wk6			IM	Wk8
		Fig. 3C
				S (WA-1/2020) Binding titers, IgG				Groups	Timepoint	p-value
			Wk0	Wk2	Wk6		Mann Whitney test	Cont	Wk0
	SL	RTz18	235	20169	246307			vs.	vs.	0.2222
		RTp18	369	18570	651892			SL	Wk0
		RMi18	144	16228	78572
		RFy18	143	21819	37543			Cont	Wk0
		RRk18	234	65066	152856			vs.	vs.	0.0556
								BU	Wk0
	BL	RLy18	900	64710	166647
		RRj18	255	44767	146631			Cont	Wk0
		RBl18	508	13403	152255			vs.	vs.	0.0317
		RMw18	301	22123	139513			IM	Wk0
		RDk18	123	43751	356575
								Groups	Timepoint	p-value		Groups	Timepoint	p-value
	IM	RBv18	1333	86876	391336			Cont	Wk2			Cont	Wk6
		RBu18	254	32707	728272			vs.	vs.	0.0079		vs.	vs.	0.0079
		RHk18	223	47275	518768			SL	Wk2			SL	Wk6
		RMy18	170	23268	392461
		RLu18	343	17172	82380			Cont	Wk2			Cont	Wk6
								vs.	vs.	0.0079		vs.	vs.	0.0079
	Cont	RCs18	212	384	338			BU	Wk2			BU	Wk6
		RLm18	181	287	328
		RLq18	100	75	100			Cont	Wk2			Cont	Wk6
		RKj18	113	119	156			vs.	vs.	0.0079		vs.	vs.	0.0079
		RUw17	167	98	202			IM	Wk2			IM	Wk6
		Fig. 3D
				N (WA-1/2020) Binding titers, IgG
			Wk0	Wk2	Wk4	Wk6	Wk8			Groups	Timepoint	p-value		Groups	Timepoint	p-value
	SL	RTz18	13879	9724	9432	27423	19307		Mann Whitney test	Cont	Wk0			SL	Wk2
		RTp18	495	472	585	12319	7840			vs.	vs.	0.1508		vs.	vs.	>0.9999
		RMi18	4008	3926	4235	7680	22943			SL	Wk0			SL	Wk0
		RFy18	354	677	523	3204	2119
		RRk18	14500	15944	12780	46018	31944			Cont	Wk2			SL	Wk6
										vs.	vs.	0.0952		vs.	vs.	0.3095
	BL	RLy18	337	908	828	25261	15739			SL	Wk2			SL	Wk0
		RRj18	3203	2546	2087	6536	4783
		RBl18	15500	17824	18161	38157	6363			Cont	Wk2			SL	Wk6
		RMw18	261	328	260	12214	5971			vs.	vs.	0.3095		vs.	vs.	0.2222
		RDk18	257	1103	869	38947	21507			BU	Wk2			SL	Wk2
	IM	RBv18	232	1120	1388	27446	18367			Cont	Wk2			BU	Wk6
		RBu18	799	613	1110	16081	10224			vs.	vs.	0.6905		vs.	vs.	0.0317
		RHk18	244	100	188	8248	4438			IM	Wk2			BU	Wk0
		RMy18	1205	1754	2162	14131	7352
		RLu18	1817	2097	1935	4972	4586			Cont	Wk6			BU	Wk6
										vs.	vs.	0.0079		vs.	vs.	0.0317
	Cont	RCs18	223	218	183	187	390			SL	Wk6			BU	Wk2
		RLm18	483	424	453	394	510
		RLq18	197	258	127	270	503			Cont	Wk6			IM	Wk6
		RKj18	1858	2441	3514	3187	3568			vs.	vs.	0.0079		vs.	vs.	0.0079
		RUw17	1052	1108	1195	1597	1595			BU	Wk6			IM	Wk0
										Cont	Wk6			IM	Wk6
										vs.	vs.	0.0079		vs.	vs.	0.0079
										IM	Wk6			IM	Wk2
		Fig. 3E
				RBD (WA-1/2020)-specific IgG subclass and IgA												S (WA-1/2020)-specific IgG subclass and IgA
			RBD WT_IgG1	RBD WT_IgG2	RBD WT_IgG3	RBD WT_IgA		Mann Whitney test		p-value		Mann Whitney test	p-value				S WT_IgG1	S WT_IgG2	S WT_IgG3	S WT_IgA		Mann Whitney test				Mann Whitney test	p-value
	SL	RTz18	6303	7063	7917	6967			RBD WT binding IgG1			RBD WT binding IgA			SL	RTz18	5817	5652	5557	4924			S WT binding IgG1			S WT binding IgA
		RTp18	12503	10811	11471	12149			Cont Vs SL	0.0079		Cont Vs SL	0.0159			RTp18	17232	9266	9919	10111			Cont Vs SL	0.1508		Cont Vs SL	0.0079
		RMi18	3495	3913	3833	4075			Cont Vs BU	0.0079		Cont Vs BU	0.0079			RMi18	3000	3609	3257	3705			Cont Vs BU	0.0079		Cont Vs BU	0.0079
		RFy18	3135	3333	3323	3200			Cont Vs IM	0.0079		Cont Vs IM	0.0079			RFy18	2253	2746	2612	2471			Cont Vs IM	0.0079		Cont Vs IM	0.0079
		RRk18	6585	9397	8814	8799			IM Vs SL	0.0556		IM Vs SL	0.0556			RRk18	6565	7623	7185	7309			IM Vs SL	0.0556		IM Vs SL	0.0556
									IM Vs BL	0.0952		IM Vs BL	0.0952										IM Vs BL	0.0952		IM Vs BL	0.1508
	BL	RLy18	16798	15644	14502	14586			BL Vs SL	0.1508		BL Vs SL	0.1508		BL	RLy18	32304	14027	13013	13653			BL Vs SL	0.1508		BL Vs SL	0.2222
		RRj18	9235	10124	9392	9635										RRj18	11728	8821	8106	9238
		RBI18	11481	11961	11082	19968			RBD WT binding IgG2							RBI18	22257	10854	12238	12235			S WT binding IgG2
		RMw18	3861	4466	4408	4428			Cont Vs SL	0.0079						RMw18	2995	3630	3304	3072			Cont Vs SL	0.0079
		RDk18	12904	12853	12329	9822			Cont Vs BU	0.0079						RDk18	23851	11630	12580	9463			Cont Vs BU	0.0079
									Cont Vs IM	0.0079													Cont Vs IM	0.0079
	IM	RBv18	35600	25024	20319	15277			IM Vs SL	0.0556					IM	RBv18	74919	21474	17056	12574			IM Vs SL	0.0556
		RBu18	44620	25469	20997	19563			IM Vs BL	0.0952						RBu18	69669	20160	15109	14980			IM Vs BL	0.0952
		RHk18	94994	33114	31318	28285			BL Vs SL	0.0952						RHk18	153312	25466	24269	22599			BL Vs SL	0.0952
		RMy18	45739	25926	25103	20687										RMy18	70866	19505	17819	13682
		RLu18	4003	5402	5411	5241			RBD WT binding IgG3							RLu18	3146	4503	3868	3812			S WT binding IgG3
									Cont Vs SL	0.0079													Cont Vs SL	0.0079
	Cont	RCs18	3001	3039	3300	2900			Cont Vs BU	0.0079					Cont	RCs18	2361	2166	2326	2244			Cont Vs BU	0.0079
		RLm18	2954	3016	2939	3298			Cont Vs IM	0.0079						RLm18	2403	2252	2442	2381			Cont Vs IM	0.0079
		RLq18	2887	2850	3004	3034			IM Vs SL	0.0556						RLq18	2408	2144	2111	2149			IM Vs SL	0.0556
		RKj18	2943	2827	2987	2905			IM Vs BL	0.0952						RKj18	2498	2295	2278	2258			IM Vs BL	0.0952
		RUw17	2941	2955	2916	2948			BL Vs SL	0.1508						RUw17	2332	2300	2536	2338			BL Vs SL	0.0952
		Fig. 3F	RBD binding cross-reactive antibody													Fig. 3F		S binding cross-reactive antibody
			WA-1/2020	B.1.1.7	B.1.617.2	B.1.351		Paired t test				Immunication groups	Variants	p-value				WA-1/2020	B.1.1.7	B.1.617.2	B.1.351		Paired t test		p-value				p-value
	SL	RTz18	6303	4362	3745	3591		SL	B.1.1.7			IM	B.1.1.7			SL	RTz18	5817	4037	4248	2904		SL	B.1.1.7			IM	B.1.1.7
		RTp18	12503	7868	4769	4706		vs.	vs.	0.0609		vs.	vs.	0.0421			RTp18	17232	8967	8934	8682		vs.	vs.	0.1954		vs.	vs.	0.0287
		RMi18	3495	2852	3325	3214		SL	WA-1			IM	WA-1				RMi18	3000	2756	2813	2189		SL	WA-1			IM	WA-1
		RFy18	3135	2605	3344	3006											RFy18	2253	2681	2356	1852
		RRk18	6585	4769	4028	3474		SL	B.1.617.2			IM	B.1.617.2				RRk18	6565	4458	4452	3060		SL	B.1.617.2			IM	B.1.617.2
								vs.	vs.	0.1448		vs.	vs.	0.0432									vs.	vs.	0.1896		vs.	vs.	0.0255
	BL	RLy18	16798	10388	5666	5798		SL	WA-1			IM	WA-1			BL	RLy18	32304	12561	18236	15623		SL	WA-1			IM	WA-1
		RRj18	9235	5869	4113	4731											RRj18	11728	5349	6201	4492
		RBI18	11481	7380	4094	4708		SL	B.1.351			IM	B.1.351				RBI18	22257	7977	12172	9438		SL	B.1.351			IM	B.1.351
		RMw18	3861	3081	3322	3090		vs.	vs.	0.1134		vs.	vs.	0.0491			RMw18	2995	2932	2910	2297		vs.	vs.	0.0902		vs.	vs.	0.0397
		RDk18	12904	7820	4913	4911		SL	WA-1			IM	WA-1				RDk18	23851	10312	15424	12358		SL	WA-1			IM	WA-1
	IM	RBv18	35600	23915	9316	8918		BU	B.1.1.7							IM	RBv18	74919	26615	32103	23326		BU	B.1.1.7
		RBu18	44620	20700	7375	6660		vs.	vs.	0.0138							RBu18	69669	25492	27074	24925		vs.	vs.	0.0344
		RHk18	94994	54025	18620	10809		BU	WA-1								RHk18	153312	67820	77999	53612		BU	WA-1
		RMy18	45739	24346	7678	6368											RMy18	70866	21515	21441	30918
		RLu18	4003	3270	3481	3310		BU	B.1.617.2								RLu18	3146	3127	3132	2143		BU	B.1.617.2
								vs.	vs.	0.0216													vs.	vs.	0.0309
	Cont	RCs18	3001	2638	3178	2814		BU	WA-1							Cont	RCs18	2361	2604	2558	1846		BU	WA-1
		RLm18	2954	2549	3004	2986											RLm18	2403	2612	2322	1772
		RLq18	2887	2773	3121	2820		BU	B.1.351								RLq18	2408	2648	2311	1835		BU	B.1.351
		RKj18	2943	2599	3380	3006		vs.	vs.	0.0224							RKj18	2498	2660	2308	1790		vs.	vs.	0.023
		RUw17	2941	2620	3110	2914		BU	WA-1								RUw17	2332	2630	2407	1921		BU	WA-1
		Fig. 3G	S/N binding IgG ratio
			SL	BL	IM	Cont
	SL	RTz18	9					Mann Whitney test
		RTp18	52.9					Cont			Oral Vac
		RMi18	10.2					vs.	0.0079		vs.	0.0193
		RFy18	11.7					SL			IM
		RRk18	3.3
	BL	RLy18		6.6				Cont
		RRj18		22.4				vs.	0.0079
		RBI18		4				BL
		RMw18		11.4
		RDk18		9.2				Cont
	IM	RBv18			14.3			vs.	0.0079
		RBu18			45.3			IM
		RHk18			62.9
		RMy18			27.8
		RLu18			16.6
	Cont	RCs18				1.8
		RLm18				0.8
		RLq18				0.4
		RKj18				0
		RUw17				0.1
		Fig. 3H	RBD (WA-1/2020) binding rhFcgR3A
			SL	BL	IM	Cont
	SL	RTz18	4739					Mann Whitney test	p-value
		RTp18	4914					Cont
		RMi18	5112					vs.	0.0079
		RFy18	4092					SL
		RRk18	4616
	BL	RLy18		7824				Cont
		RRj18		5093				vs.	0.0079
		RBI18		5070				BL
		RMw18		4650
		RDk18		5442				Cont
	IM	RBv18			9538			vs.	0.0079
		RBu18			9261			IM
		RHk18			26935
		RMy18			10705			oral
		RLu18			4259			vs.	0.0553
	Cont	RCs18				3910		IM
		RLm18				4072
		RLq18				3557
		RKj18				3740
		RUw17				2310
		Fig. 3I	Mucosal antibody responses																					Mann Whitney test		p-value				p-value
			BAL				Nasal				Throat				Saliva				Rectal					BAL	IM			Throat	IM
			SL	BL	IM	Cont	SL	BL	IM	Cont	SL	BL	IM	Cont	SL	BL	IM	Cont	SL	BL	IM	Cont			vs.	0.04			vs.	0.04
	SL	RTz18	6.28				6.53				4.58				6.33				6.94						Oral (SL + BU)				Oral (SL + BU)
		RTp18	6.33				7.26				5.97				3.69				7.79
		RMi18	0.88				3.08				1.42				0.39				1.54					Nasal	IM			Saliva	IM
		RFy18	1.9				1.45				1.29				1.19				3.42						vs.	0.0992			vs.	0.0599
		RRk18	2.98				3.97				3.79				3.78				3.35						Oral (SL + BU)				Oral (SL + BU)
	BL	RLy18		6.29				5.04				3.83								6.56
		RRj18		4.43				4.93				4.49				2.32				4.05								Saliva	IM
		RBI18		5.03				8.27				8.17				6.59				7.99									vs.	0.0553
		RMw18		3.15				4.43				4.8				2.97				4.61									Oral (SL + BU)
		RDk18		10.75				13.35				10.23				5.11				7.71
	IM	RBv18			23.34				22.25				24.6				18.38				25.1
		RBu18			12.37				15.09				14.1				11.2				13.95
		RHk18			14.85				13.22				16.75				11.15				13.87
		RMy18			14.08				10.25				12.53				12.33				14.88
		RLu18			2.75				2.62				2.51				0.85				2.68

## Sheet: Figure 4
	Fig. 4A
		WA-1/2020-specific Live-virus neutralization
		Wk0	Wk4	Wk6
	RTz18	10	10	374.6		Cont	Wk0
	RTp18	10	10	137.3		vs.	vs.	>0.9999
	RMi18	10	10	40.7		SL	Wk0
	RFy18	10	10	126.9
	RRk18	10	10	222.5		Cont	Wk0
						vs.	vs.	>0.9999
	RLy18	10	10	146.4		BU	Wk0
	RRj18	10	10	480.8
	RBl18	10	10	465.7		Cont	Wk0
	RMw18	10	10	141.8		vs.	vs.	>0.9999
	RDk18	10	10	539.2		IM	Wk0
	RBv18	10	36.4	629.6		Cont	Wk6
	RBu18	10	21.7	576.5		vs.	vs.	0.0079
	RHk18	10	60.5	1227.9		SL	Wk6
	RMy18	10	10	403.4
	RLu18	10	10	68.5		Cont	Wk6
						vs.	vs.	0.0079
	RCs18	10	10	10		BU	Wk6
	RLm18	10	10	10
	RLq18	10	10	10		Cont	Wk6
	RKj18	10	10	10		vs.	vs.	0.0079
	RUw17	10	10	10		IM	Wk6
	Fig. 4B	WA-1/2020 Vs B.1.617.2 Live-virus neutralization (Wk6)
		WA-1/2020	B.1.617.2
	RTz18	374.6	237.7			Paired t test	P value
	RTp18	137.3	10			B.1.617.2
	RMi18	40.7	42.5			vs.	0.0214
	RFy18	126.9	10			WA-1/2020
	RRk18	222.5	40.4
						B.1.617.2
	RLy18	146.4	14.5			vs.	0.0214
	RRj18	480.8	36.6			WA-1/2020
	RBl18	465.7	124.4
	RMw18	141.8	80.5			B.1.617.2
	RDk18	539.2	224.3			vs.	0.251
						WA-1/2020
	RBv18	629.6	480.6
	RBu18	576.5	667
	RHk18	1227.9	782.7
	RMy18	403.4	335
	RLu18	68.5	38
	RCs18	8	8
	RLm18	9	9
	RLq18	10	10
	RKj18	11	11
	RUw17	12	12
	Fig. 4C	RBD binding IgG Vs WA-1/2020 neuts (Wk6)
		RBD Binding IgG (Wk6)	WA-1 Neuts_SL	WA-1 Neuts_BL	WA-1 Neuts_IM	WA-1 Neuts_Combine
	RTz18	69017	374.6			374.6
	RTp18	84736	137.3			137.3
	RMi18	23112	40.7			40.7
	RFy18	9570	126.9			126.9
	RRk18	50651	222.5			222.5
	RLy18	63717		146.4		146.4		Spearman r
	RRj18	42757		480.8		480.8			RBD Binding IgG (Wk6) vs. WA-1 Neuts_IM	RBD Binding IgG (Wk6) vs. WA-1 Neuts_Combine
	RBl18	56999		465.7		465.7			0.0167	0.0004
	RMw18	25797		141.8		141.8
	RDk18	87564		539.2		539.2
	RBv18	162021			629.6	629.6
	RBu18	133634			576.5	576.5
	RHk18	204710			1227.9	1227.9
	RMy18	108730			403.4	403.4
	RLu18	25635			68.5	68.5
	Fig. 4D	WA-1/2020 neuts Vs B.1.617.2 neuts (Wk6)
		B.1.617.2_lvn	WA-1 Neuts_SL	WA-1 Neuts_BL	WA-1 Neuts_IM	WA-1 Neuts_Combine
	RTz18	237.7	374.6			374.6
	RTp18	10	137.3			137.3		Spearman r
	RMi18	42.5	40.7			40.7		B.1.617.2_lvn
	RFy18	10	126.9			126.9		vs.		0.0024
	RRk18	40.4	222.5			222.5		WA-1 Neuts_Combine
	RLy18	14.5		146.4		146.4
	RRj18	36.6		480.8		480.8
	RBl18	124.4		465.7		465.7
	RMw18	80.5		141.8		141.8
	RDk18	224.3		539.2		539.2
	RBv18	480.6			629.6	629.6
	RBu18	667			576.5	576.5
	RHk18	782.7			1227.9	1227.9
	RMy18	335			403.4	403.4
	RLu18	38			68.5	68.5
	Fig. 4E	RBD (WA-1/2020)- specific ADCD (MFI)
		SL	BL	IM	Cont		Mann Whitney test
	RTz18	28103						p-value
	RTp18	18835					Cont
	RMi18	4040					vs.	0.1349
	RFy18	3227					SL
	RRk18	11411
	RLy18		30984				Cont
	RRj18		12489				vs.	0.0079
	RBl18		21018				BL
	RMw18		3858
	RDk18		60071				Cont
	RBv18			101985			vs.	0.0079
	RBu18			73957			IM
	RHk18			131226
	RMy18			54623
	RLu18			4804
	RCs18				3497
	RLm18				3396
	RLq18				3815
	RKj18				3497
	RUw17				3596
	Fig. 4F	RBD (WA-1/2020)- specific ADCP (MFI)
		SL	BL	IM	Cont
	RTz18	20.44
	RTp18	25.94					Mann Whitney test
	RMi18	21.08						p-value
	RFy18	18.47					Cont
	RRk18	18.63					vs.	0.0079
	RLy18		27.56				SL
	RRj18		24.54
	RBI18		21.86				Cont
	RMw18		25.71				vs.	0.0079
	RDk18		33.18				BL
	RBv18			37.41
	RBu18			28.16			Cont
	RHk18			31.21			vs.	0.0159
	RMy18			30.71			IM
	RLu18			15.36
	RCs18				14.99
	RLm18				16.44
	RLq18				14.73
	RKj18				14.9
	RUw17				13.44
	Fig. 4G	RBD (WA-1/2020)- specific ADNP (MFI)
		SL	BL	IM	Cont		Mann Whitney test
	RTz18	8.13						p-value
	RTp18	7.77					Cont
	RMi18	4.03					vs.	0.5476
	RFy18	4.88					SL
	RRk18	6.13
	RLy18		6.6				Cont
	RRj18		5.17				vs.	0.3095
	RBI18		6.39				BL
	RMw18		4.96
	RDk18		9.39				Cont
	RBv18			10.62			vs.	0.0556
	RBu18			10.01			IM
	RHk18			16.45
	RMy18			9.58			Oral (SL + BU)
	RLu18			5.22			vs.	0.0193
	RCs18				4.98		IM
	RLm18				4.62
	RLq18				5.59
	RKj18				5.33
	RUw17				5.48
	Fig. 4H	S (WA-1/2020)- specific ADNKA
		SL	BL	IM	Cont
	RTz18	11.39					Mann Whitney test
	RTp18	14.01						p-value
	RMi18	1.14					Cont
	RFy18	0.38					vs.	0.0079
	RRk18	7.99					SL
	RLy18		9.95
	RRj18		7.05				Cont
	RBI18		10.02				vs.	0.0079
	RMw18		2.79				BL
	RDk18		29.44
	RBv18			30.5			Cont
	RBu18			38.14			vs.	0.0079
	RHk18			38.82			IM
	RMy18			28.98
	RLu18			1.886			Oral (SL + BL)
	RCs18				0.3		vs.	0.0553
	RLm18				0.355		IM
	RLq18				0.3
	RKj18				0.26
	RUw17				0.19
	Fig. 4I	Polyfunctionality(Z-score)					Mann Whitney test
		SL	BL	IM	Cont			p-value
	RTz18	0					Cont
	RTp18	-1					vs.	0.0159
	RMi18	-3					SL
	RFy18	-4
	RRk18	-2					Cont
	RLy18		0				vs.	0.0079
	RRj18		-1				BL
	RBI18		0
	RMw18		-2				Cont
	RDk18		5				vs.	0.0159
	RBv18			9			IM
	RBu18			8
	RHk18			16			Oral (SL + BL)
	RMy18			5			vs.	0.0699
	RLu18			-4			IM
	RCs18				-5
	RLm18				-4
	RLq18				-5
	RKj18				-5
	RUw17				-5
	Fig. 4J	RBD binding IgG Vs Polyfunctionality
		RBD Binding IgG (Wk6)	Polyfunctionality	Polyfunctionality	Polyfunctionality	Polyfunctionality
	RTz18	69017	0			0		Spearman r
	RTp18	84736	-1			-1		RBD Binding IgG (Wk6)
	RMi18	23112	-3			-3		vs.		r=0.9533
	RFy18	9570	-4			-4		Polyfunctionality		p=<0.0001
	RRk18	50651	-2			-2
	RLy18	63717		0		0
	RRj18	42757		-1		-1
	RBl18	56999		0		0
	RMw18	25797		-2		-2
	RDk18	87564		5		5
	RBv18	162021			9	9
	RBu18	133634			8	8
	RHk18	204710			16	16
	RMy18	108730			5	5
	RLu18	25635			-4	-4
	Fig. 4K	RBD-specifc ADCD (MFI)
		WA-1/2020	B.1.1.7	B.1.617.2	B.1.351		Paired t test		p-value
	RTz18	28103	4393	12526	1747		SL	B.1.1.7			IM	B.1.1.7
	RTp18	18835	5635	20441	2429		vs.	vs.	0.0791		vs.	vs.	0.3246
	RMi18	4040	2094	3455	1421		SL	WA-1			IM	WA-1
	RFy18	3227	1727	2639	1345
	RRk18	11411	3526	8347	1298		SL	B.1.617.2			IM	B.1.617.2
							vs.	vs.	0.3017		vs.	vs.	0.0393
	RLy18	30984	5522	13759	1406		SL	WA-1			IM	WA-1
	RRj18	12489	3064	5812	1679
	RBl18	21018	5177	5567	1483		SL	B.1.351			IM	B.1.351
	RMw18	3858	1962	2817	1165		vs.	vs.	0.0661		vs.	vs.	0.0286
	RDk18	60071	10674	20274	1407		SL	WA-1			IM	WA-1
	RBv18	101985	103294	77362	1362		BU	B.1.1.7
	RBu18	73957	98517	14193	1603		vs.	vs.	0.068
	RHk18	131226	26584	103554	2256		BU	WA-1
	RMy18	54623	7930	29568	1528
	RLu18	4804	1993	2766	1588		BU	B.1.617.2
							vs.	vs.	0.0728
	RCs18	3497	1879	1949	1504		BU	WA-1
	RLm18	3396	1867	1886	1554
	RLq18	3815	1678	1815	1299		BU	B.1.351
	RKj18	3497	1630	1679	1348		vs.	vs.	0.0667
	RUw17	3596	1846	1619	1375		BU	WA-1
	Fig. 4L	Correlations														Spearman r													p-value
		WA-1/2020	B.1.617.2	ADCD	ADCP	ADNP	ADNKA	Pf score	IgG	IgG1	IgG2	IgG3	rhFcgR3A			WA-1/2020	B.1.617.2	ADCD	ADCP	ADNP	ADNKA	Pf score	IgG	IgG1	IgG2	IgG3	rhFcgR3A		WA-1/2020	B.1.617.2	ADCD	ADCP	ADNP	ADNKA	Pf score	IgG	IgG1	IgG2	IgG3	rhFcgR3A
	RTz18	374.6	237.7	28103	20.44	8.13	6.49	0	69017	6303	7063	7917	4739			1	0.738159	0.85	0.725	0.792857	0.633275	0.897505	0.814286	0.775	0.796429	0.775	0.692857			0.00235989	0.000126169	0.00306703	0.000699009	0.0130745	1.57406e-05	0.000392411	0.00107969	0.000637577	0.00107969	0.00540524
	RTp18	137.3	10	18835	25.94	7.77	2.67	-1	84736	12503	10811	11471	4914				1	0.732797	0.580876	0.73101	0.585497	0.786694	0.723861	0.600536	0.627346	0.600536	0.666667				0.00260652	0.0254135	0.00271292	0.0239587	0.000789957	0.00310657	0.0199998	0.0142054	0.0199998	0.00811853
	RMi18	40.7	42.5	4040	21.08	4.03	1.49	-3	23112	3495	3913	3833	5112					1	0.817857	0.957143	0.522362	0.971248	0.957143	0.925	0.928571	0.925	0.846429					0.000353922	1.89429e-07	0.0479347	2.48135e-08	1.89429e-07	3.22749e-06	2.50488e-06	3.22749e-06	0.000142925
	RFy18	126.9	10	3227	18.47	4.88	3.03	-4	9570	3135	3333	3323	4092						1	0.760714	0.432917	0.863332	0.835714	0.828571	0.817857	0.828571	0.864286						0.00149009	0.107981	7.33226e-05	0.00020467	0.000256655	0.000353922	0.000256655	7.40477e-05
	RRk18	222.5	40.4	11411	18.63	6.13	3.02	-2	50651	6585	9397	8814	4616							1	0.615386	0.928082	0.982143	0.9	0.892857	0.9	0.732143							0.0165812	2.43393e-06	3.58499e-09	1.46209e-05	2.1075e-05	1.46209e-05	0.00267747
	RLy18	146.4	14.5	30984	27.56	6.6	2.44	0	63717	16798	15644	14502	7824								1	0.570279	0.583185	0.381038	0.37746	0.381038	0.273703								0.0285122	0.0246814	0.160909	0.165126	0.160909	0.320989
	RRj18	480.8	36.6	12489	24.54	5.17	2.82	-1	42757	9235	10124	9392	5093									1	0.953262	0.906498	0.915491	0.906498	0.863332									2.6179e-07	9.66567e-06	5.64882e-06	9.66567e-06	7.33226e-05
	RBI18	465.7	124.4	21018	21.86	6.39	2.55	0	56999	11481	11961	11082	5070										1	0.925	0.914286	0.925	0.792857										3.22749e-06	6.49053e-06	3.22749e-06	0.000699009
	RMw18	141.8	80.5	3858	25.71	4.96	2.82	-2	25797	3861	4466	4408	4650											1	0.996429	1	0.864286											2.29415e-11	1.52943e-12	7.40477e-05
	RDk18	539.2	224.3	60071	33.18	9.39	6.47	5	87564	12904	12853	12329	5442												1	0.996429	0.867857												2.29415e-11	6.42181e-05
	RBv18	629.6	480.6	101985	37.41	10.62	8.19	9	162021	35600	25024	20319	9538													1	0.864286													7.40477e-05
	RBu18	576.5	667	73957	28.16	10.01	7.02	8	133634	44620	25469	20997	9261														1
	RHk18	1227.9	782.7	131226	31.21	16.45	2.91	16	204710	94994	33114	31318	26935
	RMy18	403.4	335	54623	30.71	9.58	5.64	5	108730	45739	25926	25103	10705
	RLu18	68.5	38	4804	15.36	5.22	2.44	-4	25635	4003	5402	5411	4259
		Fig. 4M	IFNγ+ CD4, Blood Wk5
			S1_CD4 IFNg	S2_CD4 IFNg	NC_CD4 IFNg	Tota_CD4 IFNg
		Gr1_RRk18_SL.fcs	0.005	0.005	0.005	0.005
		Gr1_RTz18_SL.fcs	0.005	0.005	0.005	0.005
		Gr2_RTp18_SL.fcs	0.005	0.005	0.02555	0.03555
		Gr3_RMi18_SL.fcs	0.005	0.005	0.005	0.005
		Gr4_RFy18_SL.fcs	0.005	0.005	0.005	0.005
		Gr1_RLy18_BL.fcs	0.005	0.01425	0.005	0.02425
		Gr2_RDk18_BL.fcs	0.005	0.005	0.005	0.005
		Gr2_RRj18_BL.fcs	0.005	0.005	0.005	0.005
		Gr3_RBl18_BL.fcs	0.01249	0.005	0.01249	0.02998
		Gr4_RMw18_BL.fcs	0.017	0.005	0.005	0.027
		Gr1_RBv18_IM.fcs	0.005	0.005	0.005	0.005
		Gr2_RBu18_IM.fcs	0.01577	0.005	0.03377	0.05454
		Gr3_RHk18_IM.fcs	0.042	0.03	0.037	0.109
		Gr3_RLu18_IM.fcs	0.015	0.029	0.033	0.077
		Gr4_RMy18_IM.fcs	0.005	0.005	0.046	0.056
		Gr1_RCs18_Cont.fcs	0.005	0.005	0.005	0.005
		Gr2_RLm18_Cont.fcs	0.005	0.005	0.005	0.005
		Gr3_RLq18_Cont.fcs	0.005	0.005	0.005	0.005
		Gr4_RKj18_Cont.fcs	0.005	0.005	0.005	0.005
		Gr4_RUw17_Cont.fcs	0.005	0.005	0.005	0.005
		Fig. 4N	IFNγ+ CD8, Blood Wk5
			S1_CD8 IFNg	S2_CD8 IFNg	NC_CD8 IFNg	Tota_CD8 IFNg
		Gr1_RRk18_SL.fcs	0.005	0.005	0.005	0.005
		Gr1_RTz18_SL.fcs	0.005	0.005	0.113	0.123
		Gr2_RTp18_SL.fcs	0.29	0.005	0.005	0.3
		Gr3_RMi18_SL.fcs	0.005	0.005	0.005	0.005
		Gr4_RFy18_SL.fcs	0.005	0.005	0.005	0.005
		Gr1_RLy18_BL.fcs	0.071	0.005	0.005	0.081
		Gr2_RDk18_BL.fcs	0.005	0.005	0.005	0.005
		Gr2_RRj18_BL.fcs	0.22	0.15	0.005	0.375
		Gr3_RBl18_BL.fcs	0.005	0.005	0.005	0.005
		Gr4_RMw18_BL.fcs	0.005	0.005	0.005	0.005
		Gr1_RBv18_IM.fcs	0.005	0.005	0.005	0.005
		Gr2_RBu18_IM.fcs	0.005	0.005	0.62	0.63
		Gr3_RHk18_IM.fcs	0.005	0.094	0.005	0.104
		Gr3_RLu18_IM.fcs	0.123	0.005	0.005	0.133
		Gr4_RMy18_IM.fcs	0.16	0.15	0.46	0.77
		Gr1_RCs18_Cont.fcs	0.005	0.005	0.005	0.005
		Gr2_RLm18_Cont.fcs	0.005	0.005	0.005	0.005
		Gr3_RLq18_Cont.fcs	0.005	0.005	0.005	0.005
		Gr4_RKj18_Cont.fcs	0.005	0.005	0.005	0.005
		Gr4_RUw17_Cont.fcs	0.005	0.005	0.005	0.005

## Sheet: Figure 5
	Fig. 5A	sgRNA VL in nasal compartment
			B.1.617.2 (unvaccinated controls)							WA1/2020 (unvaccinated controls)
			RCs18	RLm18	RLq18	RKj18	RUw17			RTb18	RTr17	RUp17	RVo17	RWb18	RGa17	Lc16		Mann Whitney test	P value
		Day 0	10	10	10	10	10			10	10	10	15	10	10	20		MVA-1, Nasal, Day7
		Day 2	1516397	481594	3660000	541000	10			391803	7771	10	15	2055127	15740453	20		vs.	p=0.053
		Day 4	385796	67500	1730000	61875	6549			4.64152e+06	10	10	15	7.16339e+06	237757	20		MVA-2, Nasal, Day7
		Day 7	337872	131000	81779	65911	10			10	10	10	15	40401.1	21938	20
		Day 10	10	10	10	10	2513			10	10	10	15	10	663	20
	Fig. 5B	sgRNA VL in lung compartment
			B.1.617.2 (unvaccinated controls)							WA1/2020 (unvaccinated controls)
			RCs18	RLm18	RLq18	RKj18	RUw17			RTb18	RTr17	RUp17	RVo17	RWb18	RGa17	Lc16
		Day 0	10	10	10	10	10			10	10	10	15	10	20	20
		Day 2	10	630883	3050	127000	53900			13143	10088	159869	376	11273	20	41844
		Day 4	10	200000	3450	1246	87087			217021	1410.79	10201.3	15	629716	20	276
		Day 7	10	24700	5740	798	2659			10	10	1047.81	15	189.78	20	1860
		Day 10	10	55	10	10	10			10	10	168.725	15	10	20	168
	Fig. 5C	Post challenge RBD-specific IgG
			RCs18	RLm18	RLq18	RKj18	RUw17		RTb18	RTr17	RUp17	RVo17	RWb18	RGa17	Lc16
		Day 0	319	100	117	364	415		442.876	50	50	100.669	99.9999	100	318
		Day 4	24	183	100	64	96		263.781	90.5545	76.7234	288.996	77	100	255
		Day 7	100	220	100	74	18		373.657	62.3137	105.269	50	50	100	199
		Day 10	1503	14772	2322	1150	489		888.742	836.531	2564.18	100	3770.41	100	687
	Fig. 5D	Lung pathology score					Fig. 5E	BAL_WA-1/2020 and Delta sgVL D4 Vs Lung pathology
			WA-1/2020	B.1.617.2	Both				sgVL RNA copies/mL Day 4	WA-1/2020	B.1.617.2	Both
		RTb18	10		10			RTb18	217021	10		10		Spearman r
		RTr17	6		6			RTr17	1410.79	6		6		sgVL RNA copies/mL Day 4
		RUp17	9		9			RUp17	10201.3	9		9		vs.			p=0.0216
		RVo17	8		8			RVo17	15	8		8		Lung pathology of all the controls
		RWb18	7		7			RWb18	629716	7		7
		RGa17	2		2			RGa17	20	2		2
		Lc16	5		5			Lc16	276	5		5
		RCs18		2	2			RCs18	10		2	2
		RLm18		14	14			RLm18	200000		14	14
		RLq18		36	36			RLq18	3450		36	36
		RKj18		6	6			RKj18	1246		6	6
		RUw17		10	10			RUw17	87087		10	10

## Sheet: Figure 6
	Fig. 6A	BAL subgenomic_group_Geomean
			Sublingual (SL)					Buccal (BL)					Intramuscular (IM)					Controls						Mann Whitney test	p-values
			RTz18	RTp18	RMi18	RFy18	RRk18	RLy18	RRj18	RBl18	RMw18	RDk18	RBv18	RBu18	RHk18	RMy18	RLu18	RCs18	RLm18	RLq18	RKj18	RUw17			Day 2	Day 4	Day 7	Day 10
		Day 0	10	10	10	10	10	10	10	10	10	10	10	10	10	10	10	10	10	10	10	10		Cont Vs SL	>0.9999	0.3333	0.0635	>0.9999
		Day 2	71148	762815	10	4790	32424	104	2618	1290	4130	10	10	97	252	10	1100000	10	630883	3050	127000	53900		Cont Vs BU	0.1587	0.1429	0.0317	>0.9999
		Day 4	97	3420	10	1260	3306	1267	371	10	636	10	10	10	47	10	17400	10	200000	3450	1246	87087		Cont Vs IM	0.4127	0.1746	0.0286	0.4444
		Day 7	10	3690	14	156	10	10	10	10	226	10	10	10	10	10	626	10	24700	5740	798	2659
		Day 10	10	10	10	10	10	10	10	10	10	10	NA	10	10	NA	10	10	55	10	10	10
	Fig. 6B		sgRNA, BAL_Cont						sgRNA, BAL_SL						sgRNA, BAL_BL						sgRNA, BAL_IM
			Controls						Sublingual (SL)						Buccal (BL)						Intramuscular (IM)
			RCs18	RLm18	RLq18	RKj18	RUw17		RTz18	RTp18	RMi18	RFy18	RRk18		RLy18	RRj18	RBl18	RMw18	RDk18		RBv18	RBu18	RHk18	RMy18	RLu18
		Day 0	10	15	20	25	10		20	15	10	25	30		20	10	15	25	30		10	12	15	20	30
		Day 2	10	630883	3050	127000	53900		71148	762815	10	4790	32424		104	2618	1290	4130	30		10	97	252	20	1100000
		Day 4	10	200000	3450	1246	87087		97	3420	10	1260	3306		1267	371	15	636	30		10	12	15	20	17400
		Day 7	10	24700	5740	798	2659		20	3690	10	156	30		20	10	15	226	30		10	12	15	20	626
		Day 10	10	55	20	12	15		20	15	10	25	30		20	10	15	25	30		1392	12	15	145	30
	Fig. 6C	Nasal subgenomic_group_Geomean
			Sublingual (SL)					Buccal (BL)					Intramuscular (IM)					Controls						Mann Whitney test	p-values
			RTz18	RTp18	RMi18	RFy18	RRk18	RLy18	RRj18	RBl18	RMw18	RDk18	RBv18	RBu18	RHk18	RMy18	RLu18	RCs18	RLm18	RLq18	RKj18	RUw17			Day 2	Day 4	Day 7	Day 10
		Day 0	10	10	10	10	10	10	10	10	10	10	10	10	10	10	10	10	10	10	10	10		Cont Vs SL	0.4127	0.8413	0.1905	>0.9999
		Day 2	56579	10	2520000	10	489091	55793	159180	15400	128000	10	10	10	36600	10	4870000	1516397	481594	3660000	541000	10		Cont Vs BU	0.1032	0.1508	0.0159	>0.9999
		Day 4	85215	14600	210000	41225	93209	55526	6040	21500	164869	10	10	1060	11000	10	3790000	385796	67500	1730000	61875	6549		Cont Vs IM	0.3333	0.2063	0.0286	>0.9999
		Day 7	1338	15600	49887	96034	93908	10	10	4334	25528	10	10	758	10	10	7764	337872	131000	81779	65911	10
		Day 10	10	10	10	10	10	10	10	10	10	10	10	10	10	10	560	10	10	10	10	2513
	Fig. 6D		sgRNA, Nasal_Cont						sgRNA, Nasal_SL						sgRNA, Nasal_BL						sgRNA, Nasal_IM
			Controls						Sublingual (SL)						Buccal (BL)						Intramuscular (IM)
			RCs18	RLm18	RLq18	RKj18	RUw17		RTz18	RTp18	RMi18	RFy18	RRk18		RLy18	RRj18	RBl18	RMw18	RDk18		RBv18	RBu18	RHk18	RMy18	RLu18
		Day 0	30	15	20	25	10		10	20	15	25	30		10	15	20	25	30		10	15	25	20	30
		Day 2	1516397	481594	3660000	541000	10		56579	20	2520000	25	489091		55793	159180	15400	128000	30		10	15	36600	20	4870000
		Day 4	385796	67500	1730000	61875	6549		85215	14600	210000	41225	93209		55526	6040	21500	164869	30		10	1060	11000	20	3790000
		Day 7	337872	131000	81779	65911	10		1338	15600	49887	96034	93908		10	15	4334	25528	30		10	758	25	20	7764
		Day 10	30	15	20	25	2513		10	20	15	25	30		10	15	20	25	30		10	15	25	20	30
	Fig. 6E	Lung pathology
		SL	BL	IM	Cont
	RTz18	12					Mann Whitney test
	RTp18	12					Cont	P value
	RMi18	10					vs.	>0.9999
	RFy18	8					SL
	RRk18	7
							Cont
	RLy18		9				vs.	0.4603
	RRj18		7				BL
	RBl18		6
	RMw18		9				Cont
	RDk18		5				vs.	0.5794
							IM
	RBv18			5
	RBu18			5			Oral Vac
	RHk18			7			vs.	0.6567
	RMy18			6			Cont
	RLu18			17
							Oral Vac
	RCs18				2		vs.	0.2604
	RLm18				14		IM
	RLq18				36
	RKj18				6
	RUw17				10
	Fig. 6F	Post-challenge RBD-specific antibody
			RTz18	RTp18	RMi18	RFy18	RRk18		RLy18	RRj18	RBl18	RMw18	RDk18		RBv18	RBu18	RHk18	RMy18	RLu18		RCs18	RLm18	RLq18	RKj18	RUw17
		Day 0	29870	40747	10253	8382	14357		29952	22609	23436	17590	36862		91465	66055	85749	50627	16112		319	100	117	364	415
		Day 4	18679	17638	4650	3916	12839		21222	15012	14632	10202	26281		49092	40270	39475	25192	7642		24	183	100	64	96
		Day 7	29234	18762	9230	4345	22105		22543	27375	14339	13835	26322		43063	39961	64152	21650	22054		100	220	100	74	18
		Day 10	132860	79501	69820	62089	213139		124980	236314	58608	192185	63286		83386	200044	1183045	31668	354281		1503	14772	2322	1150	489
	Fig. 6G	IFNγ+ CD8, Blood Day10 PI
		S1_CD8 IFNg	S2_CD8 IFNg	NC_CD8 IFNg	Tota_CD8 IFNg
	Gr1_RRk18_SL.fcs	0.17	0.09	0.21	0.47
	Gr1_RTz18_SL.fcs	1.052	0.045	1.112	2.209
	Gr2_RTp18_SL.fcs	0.51	0.35	0.35	1.21
	Gr3_RMi18_SL.fcs	0.116	0.005	0.316	0.437
	Gr4_RFy18_SL.fcs	0.401	0.005	0.211	0.617
	Gr1_RLy18_BL.fcs	0.005	0.005	0.005	0.015
	Gr2_RDk18_BL.fcs	0.005	0.005	0.126	0.136
	Gr2_RRj18_BL.fcs	0.005	0.038	0.113	0.156
	Gr3_RBl18_BL.fcs	0.005	0.005	0.005	0.015
	Gr4_RMw18_BL.fcs	0.075	0.005	0.173	0.253
	Gr1_RBv18_IM.fcs	0.0144	0.005	0.005	0.02443
	Gr2_RBu18_IM.fcs	0.703	0.005	2.123	2.831
	Gr3_RHk18_IM.fcs	0.057	0.052	0.137	0.246
	Gr3_RLu18_IM.fcs	0.564	0.064	0.005	0.633
	Gr4_RMy18_IM.fcs	0.153	0.033	0.253	0.439
	Gr1_RCs18_Cont.fcs	0.0265	0.0285	0.0295	0.08435
	Gr2_RLm18_Cont.fcs	0.005	0.912	0.242	1.159
	Gr3_RLq18_Cont.fcs	0.005	0.032	0.077	0.114
	Gr4_RKj18_Cont.fcs	0.005	0.0845	0.1755	0.26502
	Gr4_RUw17_Cont.fcs	0.104	0.114	0.224	0.442
	Fig. 6H	Correlates of protection																		Spearman r																		p-value
		sgRNA D2_Nasal	sgRNA D4_Nasal	sgRNA D2_BAL	sgRNA D4_BAL	Path_score	WA-1/2020	B.1.617.2	RBD_rhFcgR3A	RBD_ADCD	RBD_ADCP	S_ADNKA	Pf score	RBD_IgG	S_IgG	RBD_IgG BAL	RBD_IgG Nasal				sgRNA D2_Nasal	sgRNA D4_Nasal	sgRNA D2_BAL	sgRNA D4_BAL	Path_score	WA-1/2020	B.1.617.2	RBD_rhFcgR3A	RBD_ADCD	RBD_ADCP	S_ADNKA	Pf score	RBD_IgG	S_IgG	RBD_IgG BAL	RBD_IgG Nasal			sgRNA D2_Nasal	sgRNA D4_Nasal	sgRNA D2_BAL	sgRNA D4_BAL	Path_score	WA-1/2020	B.1.617.2	RBD_rhFcgR3A	RBD_ADCD	RBD_ADCP	S_ADNKA
		56579	85215	71148	97	12	374.6	237.7	4739	28103	20.44	11.39	0	69017	246307	6.28	6.53				1	0.795887	0.376846	0.40381	0.581151	-0.44816	-0.262122	-0.40943	-0.516398	-0.617833	-0.59939	-0.566566	-0.592013	-0.603079	-0.662096	-0.662096				0.000769796	0.164727	0.134688	0.0256418	0.0951668	0.340557	0.129915	0.0511589	0.0164881	0.0207126
		10	14600	762815	3420	12	137.3	10	4914	18835	25.94	14.01	-1	84736	651892	6.33	7.26					1	0.57867	0.573779	0.798206	-0.777783	-0.459194	-0.688176	-0.734772	-0.799288	-0.745525	-0.774373	-0.745525	-0.673839	-0.810041	-0.820794					0.0263757	0.0280622	0.000626625	0.00103928	0.0866132	0.00591977	0.00259701	0.000610414	0.00209754
		2520000	210000	10	10	10	40.7	42.5	5112	4040	21.08	1.14	-3	23112	78572	0.88	3.08						1	0.835575	0.690628	-0.46128	-0.528421	-0.792825	-0.526147	-0.709939	-0.410827	-0.578948	-0.427044	-0.261272	-0.464884	-0.562185						0.000274593	0.00573101	0.0850601	0.0451423	0.000731256	0.046306	0.00412213	0.128645
		10	41225	4790	1260	8	126.9	10	4092	3227	18.47	0.38	-4	9570	37543	1.9	1.45							1	0.705949	-0.566193	-0.727295	-0.662096	-0.521931	-0.558816	-0.479512	-0.616721	-0.44816	-0.284019	-0.444471	-0.641809							0.0046402	0.0304099	0.00318901	0.00907513	0.0484415	0.0329757	0.0724254
		489091	93209	32424	3306	7	222.5	40.4	4616	11411	18.63	7.99	-2	50651	152856	2.98	3.97								1	-0.78994	-0.576738	-0.578928	-0.604178	-0.651069	-0.593357	-0.674844	-0.562697	-0.423826	-0.580732	-0.710585								0.000750055	0.0266124	0.0260372	0.0192113	0.0102593	0.0219426
		55793	55526	104	1267	9	146.4	14.5	7824	30984	27.56	9.95	0	63717	166647	6.29	5.04									1	0.738159	0.692857	0.85	0.725	0.835714	0.897505	0.814286	0.653571	0.803571	0.85									0.00235989	0.00540524	0.000126169	0.00306703	0.00020467
		159180	6040	2618	371	7	480.8	36.6	5093	12489	24.54	7.05	-1	42757	146631	4.43	4.93										1	0.666667	0.732797	0.580876	0.741734	0.786694	0.723861	0.552279	0.661305	0.736372										0.00811853	0.00260652	0.0254135	0.00219713
		15400	21500	1290	10	6	465.7	124.4	5070	21018	21.86	10.02	0	56999	152255	5.03	8.27											1	0.846429	0.864286	0.760714	0.863332	0.792857	0.667857	0.807143	0.785714											0.000142925	7.40477e-05	0.00149009
		128000	164869	4130	636	9	141.8	80.5	4650	3858	25.71	2.79	-2	25797	139513	3.15	4.43												1	0.817857	0.95	0.971248	0.957143	0.839286	0.935714	0.921429												0.000353922	4.06438e-07
		10	10	10	10	5	539.2	224.3	5442	60071	33.18	29.44	5	87564	356575	10.75	13.35													1	0.814286	0.863332	0.835714	0.728571	0.889286	0.875													0.000392411
		10	10	10	10	5	629.6	480.6	9538	101985	37.41	30.5	9	162021	391336	23.34	22.25														1	0.949665	0.989286	0.935714	0.95	0.95
		10	1060	97	10	5	576.5	667	9261	73957	28.16	38.14	8	133634	728272	12.37	15.09															1	0.953262	0.823762	0.946068	0.951463
		36600	11000	252	47	7	1227.9	782.7	26935	131226	31.21	38.82	16	204710	518768	14.85	13.22																1	0.935714	0.975	0.935714
		10	10	10	10	6	403.4	335	10705	54623	30.71	28.98	5	108730	392461	14.08	10.25																	1	0.892857	0.85
		4870000	3790000	1100000	17400	17	68.5	38	4259	4804	15.36	1.886	-4	25635	82380	2.75	2.62																		1	0.935714
																																				1
[truncated: 5 more columns]

## Sheet: Figure S1
	Figure S1. Cross-reactive RBD (A-C) or S (D-F) -specific Ig subclass and IgA antibody against variants of concern (VOC) in week 6 (2-weeks post-boost) serum of NHPs.
Fig. S1A	RBD Binding Cross-reactive IgG2 antibody
		WA-1	B.1.1.7	B.1.617.2	B.1.351		Paired t test
	RTz18	7063	5443	4277	3878		SL	B.1.1.7			IM	B.1.1.7
	RTp18	10811	7737	5039	5702		vs.	vs.	0.035		vs.	vs.	0.007
	RMi18	3913	3321	3300	3464		SL	WA-1			IM	WA-1
	RFy18	3333	2753	3194	3050
	RRk18	9397	6105	4567	4128		SL	B.1.617.2			IM	B.1.617.2
							vs.	vs.	0.0641		vs.	vs.	0.0106
	RLy18	15644	11617	7170	7184		SL	WA-1			IM	WA-1
	RRj18	10124	7369	4703	5232
	RBl18	11961	8464	4584	5766		SL	B.1.351			IM	B.1.351
	RMw18	4466	3336	3536	3318		vs.	vs.	0.0575		vs.	vs.	0.0137
	RDk18	12853	9212	5808	5986		SL	WA-1			IM	WA-1
	RBv18	25024	17339	10731	11964		BU	B.1.1.7			Cont	B.1.1.7
	RBu18	25469	16745	8546	9190		vs.	vs.	0.0042		vs.	vs.	0.0068
	RHk18	33114	25299	15876	12094		BU	WA-1			Cont	WA-1
	RMy18	25926	18405	9006	8458
	RLu18	5402	3894	3660	3735		BU	B.1.617.2			Cont	B.1.617.2
							vs.	vs.	0.0115		vs.	vs.	0.0069
	RCs18	3039	2786	3156	2765		BU	WA-1			Cont	WA-1
	RLm18	3016	2499	3254	2973
	RLq18	2850	2460	3065	2872		BU	B.1.351			Cont	B.1.351
	RKj18	2827	2621	3056	2803		vs.	vs.	0.0111		vs.	vs.	0.3421
	RUw17	2955	2342	3364	2977		BU	WA-1			Cont	WA-1
Fig. S1B	RBD Binding Cross-reactive IgG3 antibody
		WA-1	B.1.1.7	B.1.617.2	B.1.351		Paired t test
	RTz18	7917	5409	4501	4199		SL	B.1.1.7			IM	B.1.1.7
	RTp18	11471	8372	5467	5775		vs.	vs.	0.0176		vs.	vs.	0.0095
	RMi18	3833	2995	3395	3231		SL	WA-1			IM	WA-1
	RFy18	3323	2593	3334	3077
	RRk18	8814	5779	4458	4039		SL	B.1.617.2			IM	B.1.617.2
							vs.	vs.	0.0692		vs.	vs.	0.0126
	RLy18	14502	10828	6875	6671		SL	WA-1			IM	WA-1
	RRj18	9392	6753	4379	5047
	RBl18	11082	8131	4597	5668		SL	B.1.351			IM	B.1.351
	RMw18	4408	3342	3493	3324		vs.	vs.	0.0524		vs.	vs.	0.017
	RDk18	12329	8682	5634	6181		SL	WA-1			IM	WA-1
	RBv18	20319	14426	8527	9977		BU	B.1.1.7			Cont	B.1.1.7
	RBu18	20997	12500	7800	7943		vs.	vs.	0.0042		vs.	vs.	0.0089
	RHk18	31318	23264	14250	11772		BU	WA-1			Cont	WA-1
	RMy18	25103	16712	8354	7355
	RLu18	5411	4143	3789	3775		BU	B.1.617.2			Cont	B.1.617.2
							vs.	vs.	0.0107		vs.	vs.	0.0466
	RCs18	3300	2724	3309	3104		BU	WA-1			Cont	WA-1
	RLm18	2939	2644	3194	2732
	RLq18	3004	2400	3063	2968		BU	B.1.351			Cont	B.1.351
	RKj18	2987	2608	3287	3024		vs.	vs.	0.0115		vs.	vs.	0.1303
	RUw17	2916	2759	3280	2865		BU	WA-1			Cont	WA-1
Fig. S1C	RBD Binding Cross-reactive IgA antibody
		WA-1	B.1.1.7	B.1.617.2	B.1.351		Paired t test
	RTz18	6967	5136	4555	3959		SL	B.1.1.7			IM	B.1.1.7
	RTp18	12149	8566	5191	6122		vs.	vs.	0.0305		vs.	vs.	0.0097
	RMi18	4075	3267	3640	3380		SL	WA-1			IM	WA-1
	RFy18	3200	2691	3383	2845
	RRk18	8799	6069	4472	4079		SL	B.1.617.2			IM	B.1.617.2
							vs.	vs.	0.1		vs.	vs.	0.0143
	RLy18	14586	9791	7280	6602		SL	WA-1			IM	WA-1
	RRj18	9635	6569	4991	4763
	RBl18	19968	14938	8554	13930		SL	B.1.351			IM	B.1.351
	RMw18	4428	3358	3223	3016		vs.	vs.	0.0553		vs.	vs.	0.0199
	RDk18	9822	6966	5036	5219		SL	WA-1			IM	WA-1
	RBv18	15277	10430	7110	8020		BU	B.1.1.7			Cont	B.1.1.7
	RBu18	19563	12278	7431	7401		vs.	vs.	0.0096		vs.	vs.	0.0027
	RHk18	28285	19813	12412	10739		BU	WA-1			Cont	WA-1
	RMy18	20687	13560	7128	6355
	RLu18	5241	3843	3509	3737		BU	B.1.617.2			Cont	B.1.617.2
							vs.	vs.	0.0256		vs.	vs.	0.0251
	RCs18	2900	2501	3073	2913		BU	WA-1			Cont	WA-1
	RLm18	3298	2723	3599	3010
	RLq18	3034	2512	3032	2831		BU	B.1.351			Cont	B.1.351
	RKj18	2905	2424	3136	2939		vs.	vs.	0.0097		vs.	vs.	0.2159
	RUw17	2948	2750	3284	2922		BU	WA-1			Cont	WA-1
Fig. S1D	S Binding Cross-reactive IgG2 antibody
		WA-1	B.1.1.7	B.1.617.2	B.1.351		Paired t test
	RTz18	5652	4335	4047	3324		SL	B.1.1.7			IM	B.1.1.7
	RTp18	9266	7140	6805	6641		vs.	vs.	0.0595		vs.	vs.	0.0113
	RMi18	3609	3246	3198	2440		SL	WA-1			IM	WA-1
	RFy18	2746	2822	2633	1902
	RRk18	7623	5543	5260	4313		SL	B.1.617.2			IM	B.1.617.2
							vs.	vs.	0.0459		vs.	vs.	0.01
	RLy18	14027	9943	12257	10630		SL	WA-1			IM	WA-1
	RRj18	8821	6333	5848	5491
	RBl18	10854	7803	9763	8455		SL	B.1.351			IM	B.1.351
	RMw18	3630	3332	3310	2587		vs.	vs.	0.0111		vs.	vs.	0.0098
	RDk18	11630	8895	10412	9188		SL	WA-1			IM	WA-1
	RBv18	21474	15757	15672	13321		BU	B.1.1.7			Cont	B.1.1.7
	RBu18	20160	13260	14161	12838		vs.	vs.	0.0151		vs.	vs.	0.0028
	RHk18	25466	19589	19837	16224		BU	WA-1			Cont	WA-1
	RMy18	19505	13712	11940	14225
	RLu18	4503	3923	3602	2991		BU	B.1.617.2			Cont	B.1.617.2
							vs.	vs.	0.0286		vs.	vs.	0.0368
	RCs18	2166	2791	2282	1717		BU	WA-1			Cont	WA-1
	RLm18	2252	2706	2283	1632
	RLq18	2144	2624	2325	1806		BU	B.1.351			Cont	B.1.351
	RKj18	2295	2650	2319	1855		vs.	vs.	0.0041		vs.	vs.	0.0005
	RUw17	2300	2533	2395	1779		BU	WA-1			Cont	WA-1
Fig. S1E	S Binding Cross-reactive IgG3 antibody
		WA-1	B.1.1.7	B.1.617.2	B.1.351		Paired t test
	RTz18	5557	4749	4839	3543		SL	B.1.1.7			IM	B.1.1.7
	RTp18	9919	7595	7352	6169		vs.	vs.	0.0884		vs.	vs.	0.0175
	RMi18	3257	3030	3047	2497		SL	WA-1			IM	WA-1
	RFy18	2612	2663	2590	1962
	RRk18	7185	5529	4753	3894		SL	B.1.617.2			IM	B.1.617.2
							vs.	vs.	0.0953		vs.	vs.	0.0151
	RLy18	13013	9553	10621	9274		SL	WA-1			IM	WA-1
	RRj18	8106	5463	5588	4344
	RBl18	12238	7201	8565	7833		SL	B.1.351			IM	B.1.351
	RMw18	3304	3361	3649	2601		vs.	vs.	0.0299		vs.	vs.	0.0261
	RDk18	12580	8958	10105	8564		SL	WA-1			IM	WA-1
	RBv18	17056	12575	12367	12270		BU	B.1.1.7			Cont	B.1.1.7
	RBu18	15109	11489	11144	10357		vs.	vs.	0.0251		vs.	vs.	0.0073
	RHk18	24269	18477	18734	13727		BU	WA-1			Cont	WA-1
	RMy18	17819	12567	11299	13484
	RLu18	3868	3682	3418	2536		BU	B.1.617.2			Cont	B.1.617.2
							vs.	vs.	0.0322		vs.	vs.	0.6955
	RCs18	2326	2761	2494	1824		BU	WA-1			Cont	WA-1
	RLm18	2442	2536	2351	1810
	RLq18	2111	2536	2421	1688		BU	B.1.351			Cont	B.1.351
	RKj18	2278	2620	2275	1695		vs.	vs.	0.0075		vs.	vs.	0.0002
	RUw17	2536	2810	2342	1877		BU	WA-1			Cont	WA-1
Fig. S1F	S Binding Cross-reactive IgA antibody
		WA-1	B.1.1.7	B.1.617.2	B.1.351		Paired t test
	RTz18	4924	4337	4369	3132		SL	B.1.1.7			IM	B.1.1.7
	RTp18	10111	7721	7481	6299		vs.	vs.	0.0883		vs.	vs.	0.0219
	RMi18	3705	3073	3814	2680		SL	WA-1			IM	WA-1
	RFy18	2471	2661	2640	1918
	RRk18	7309	5102	5300	4402		SL	B.1.617.2			IM	B.1.617.2
							vs.	vs.	0.1589		vs.	vs.	0.0321
	RLy18	13653	9273	10843	10271		SL	WA-1			IM	WA-1
	RRj18	9238	5707	6408	5075
	RBl18	12235	9860	9913	7924		SL	B.1.351			IM	B.1.351
	RMw18	3072	3171	2906	2327		vs.	vs.	0.0282		vs.	vs.	0.0524
	RDk18	9463	7323	7969	7075		SL	WA-1			IM	WA-1
	RBv18	12574	10504	10431	8736		BU	B.1.1.7			Cont	B.1.1.7
	RBu18	14980	10432	10884	10209		vs.	vs.	0.0313		vs.	vs.	0.008
	RHk18	22599	17251	16162	12291		BU	WA-1			Cont	WA-1
	RMy18	13682	10212	10033	11649
	RLu18	3812	3347	3550	2739		BU	B.1.617.2			Cont	B.1.617.2
							vs.	vs.	0.0186		vs.	vs.	<0.0001
	RCs18	2244	2556	2487	1844		BU	WA-1			Cont	WA-1
	RLm18	2381	2501	2696	1862
	RLq18	2149	2699	2419	1816		BU	B.1.351			Cont	B.1.351
	RKj18	2258	2684	2535	1641		vs.	vs.	0.0104		vs.	vs.	0.0028
	RUw17	2338	2668	2669	2085		BU	WA-1			Cont	WA-1
Fig. S1G	Mucosal antibody responses
		BAL				Nasal				Throat				Saliva				Rectal
		SL	BL	IM		SL	BL	IM		SL	BL	IM		SL	BL	IM		SL	BL	IM
	RTz18	2.48				3.13				2.29				2.73				3.48
	RTp18	5.46				6.54				3.21				1.19				3.73
	RMi18	0.8				2.3				0.83				0.33				0.81
	RFy18	0.85				1.22				0.7				0.69				2.72
	RRk18	1.52				2.01				1.99				2.08				2.01
	RLy18		3.86				2.71				1.68								3.38
	RRj18		1.52				1.13				1.62				1.38				2.13
	RBl18		3.62				5.38				5.28				3.01				5.78
	RMw18		1.28				1.87				1.73				1.19				2.18
	RDk18		6.13				6.65				4.68				2.91				4.18
	RBv18			15.37				17.99				10.1				11.9				10.49
	RBu18			5.32				8.1				7.73				5.56				6.88
	RHk18			7				7.74				7.36				5.48				8.98
	RMy18			10.37				8.26				5.8				6.6				7.24
	RLu18			1.14				1.87				0.95				0.38				1.88
Fig. S1H	ADCP with variants
		WA-1	B.1.1.7	B.1.617.2	B.1.351		Paired t test
	RTz18	20.44	27.77	23.88	15.46		SL	B.1.1.7			IM	B.1.1.7
	RTp18	25.94	29.73	30.36	23.6		vs.	vs.	0.0078		vs.	vs.	0.1881
	RMi18	21.08	22.82	23.68	21.74		SL	WA-1			IM	WA-1
	RFy18	18.47	25.13	28.92	21.24
	RRk18	18.63	24.34	24.6	23.59		SL	B.1.617.2			IM	B.1.617.2
							vs.	vs.	0.0179		vs.	vs.	0.8336
	RLy18	27.56	32.54	29.86	24.4		SL	WA-1			IM	WA-1
	RRj18	24.54	25.05	26.66	21.27
	RBl18	21.86	30.14	27.64	25.21		SL	B.1.351			IM	B.1.351
	RMw18	25.71	28.34	23.99	21.06		vs.	vs.	0.9097		vs.	vs.	0.0624
	RDk18	33.18	34.98	29.83	23.51		SL	WA-1			IM	WA-1
	RBv18	37.41	23.27	32.04	25.98		BU	B.1.1.7			Cont	B.1.1.7
	RBu18	28.16	13.69	26.05	23.7		vs.	vs.	0.0565		vs.	vs.	0.0026
	RHk18	31.21	26.26	32.16	19.52		BU	WA-1			Cont	WA-1
	RMy18	30.71	34.93	27.68	21.92
	RLu18	15.36	15.18	22.5	17.8		BU	B.1.617.2			Cont	B.1.617.2
							vs.	vs.	0.5596		vs.	vs.	0.0018
	RCs18	14.99	16.3	21.03	21.07		BU	WA-1			Cont	WA-1
	RLm18	16.44	17.94	23.1	17.13
	RLq18	14.73	17.09	23.86	22.64		BU	B.1.351			Cont	B.1.351
	RKj18	14.9	17.86	27.03	20.88		vs.	vs.	0.1695		vs.	vs.	0.0187
	RUw17	13.44	15.31	24.93	16.83		BU	WA-1			Cont	WA-1

## Sheet: Figure S2
	Figure S2. High baseline proliferating CD4 and CD8 T cells, high neutrophils and low lymphocytes observed in PBMCs of RLu18 animal at prevaccination timepoint.
	Fig. S2C	Proliferating (Ki-67) CD20 B cells
			SL	BU	IM	Cont
		Gr1_PBMCs_RTz18_SL.fcs	11.3
		Gr1_PBMCs_RRk18_SL.fcs	6.4
		Gr2_PBMCs_RTp18_SL.fcs	9.32
		Gr3_PBMCs_RMi18_SL.fcs	5.62
		Gr4_PBMCs_RFy18_SL.fcs	7.03
		Gr1_PBMCs_RLy18_BL.fcs		7.84
		Gr2_PBMCs_RRj18_BL.fcs		11.4
		Gr2_PBMCs_RDk18_BL.fcs		6.1
		Gr3_PBMCs_RBl18_BL.fcs		9.86
		Gr4_PBMCs_RMw18_BL.fcs		12.5
		Gr1_PBMCs_RBv18_IM.fcs			5.69
		Gr2_PBMCs_RBu18_IM.fcs			5.33
		Gr3_PBMCs_RHk18_IM.fcs			7.65
		Gr3_PBMCs_RLu18_IM.fcs			8.76
		Gr4_PBMCs_RMy18_IM.fcs			5.83
		Gr1_PBMCs_RCs18_Cont.fcs				7.24
		Gr2_PBMCs_RLm18_Cont.fcs				6.41
		Gr3_PBMCs_RLq18_Cont.fcs				10.5
		Gr4_PBMCs_RKj18_Cont.fcs				6.26
		Gr4_PBMCs_RUw17_Cont.fcs				10.6
	Fig. S2D	Proliferating (Ki-67) CD4 T cells
			SL	BU	IM	Cont
		Gr1_PBMCs_RTz18_SL.fcs	7.91
		Gr1_PBMCs_RRk18_SL.fcs	15.9
		Gr2_PBMCs_RTp18_SL.fcs	9.69
		Gr3_PBMCs_RMi18_SL.fcs	7.46
		Gr4_PBMCs_RFy18_SL.fcs	10.3
		Gr1_PBMCs_RLy18_BL.fcs		9.21
		Gr2_PBMCs_RRj18_BL.fcs		14.6
		Gr2_PBMCs_RDk18_BL.fcs		6.56
		Gr3_PBMCs_RBl18_BL.fcs		6.85
		Gr4_PBMCs_RMw18_BL.fcs		9.19
		Gr1_PBMCs_RBv18_IM.fcs			7.92
		Gr2_PBMCs_RBu18_IM.fcs			7.84
		Gr3_PBMCs_RHk18_IM.fcs			7.88
		Gr3_PBMCs_RLu18_IM.fcs			20.9
		Gr4_PBMCs_RMy18_IM.fcs			6.05
		Gr1_PBMCs_RCs18_Cont.fcs				9.24
		Gr2_PBMCs_RLm18_Cont.fcs				5.6
		Gr3_PBMCs_RLq18_Cont.fcs				13.6
		Gr4_PBMCs_RKj18_Cont.fcs				8.03
		Gr4_PBMCs_RUw17_Cont.fcs				6.56
	Fig. S2D	Proliferating (Ki-67) CD8 T cells
			SL	BU	IM	Cont
		Gr1_PBMCs_RTz18_SL.fcs	13.1
		Gr1_PBMCs_RRk18_SL.fcs	18.8
		Gr2_PBMCs_RTp18_SL.fcs	8.8
		Gr3_PBMCs_RMi18_SL.fcs	10.5
		Gr4_PBMCs_RFy18_SL.fcs	16.2
		Gr1_PBMCs_RLy18_BL.fcs		11.6
		Gr2_PBMCs_RRj18_BL.fcs		18.4
		Gr2_PBMCs_RDk18_BL.fcs		8.74
		Gr3_PBMCs_RBl18_BL.fcs		8.21
		Gr4_PBMCs_RMw18_BL.fcs		9.87
		Gr1_PBMCs_RBv18_IM.fcs			13.6
		Gr2_PBMCs_RBu18_IM.fcs			13.1
		Gr3_PBMCs_RHk18_IM.fcs			8.88
		Gr3_PBMCs_RLu18_IM.fcs			33.8
		Gr4_PBMCs_RMy18_IM.fcs			4.68
		Gr1_PBMCs_RCs18_Cont.fcs				12.8
		Gr2_PBMCs_RLm18_Cont.fcs				7.96
		Gr3_PBMCs_RLq18_Cont.fcs				11.8
		Gr4_PBMCs_RKj18_Cont.fcs				13.6
		Gr4_PBMCs_RUw17_Cont.fcs				10.3
	Fig. S2E	Blood chemistry
			Neutrophils	Lymphocytes
		RHk18	514.8	549.9
		RBv18	174.46	449.57
		RBu18	575	540.5
		RLu18	960.75	256.2
		% of WBC
			Neutrophils	Lymphocytes
		RHk18	44	47
		RBv18	26	67
		RBu18	50	47
		RLu18	75	20

## Sheet: Figure S4
Figure S4. The MVA/SdFCS-N vaccination induced T cell responses in the blood of NHPs.
S1 peptides		% Cyto+ CD4+ T cells						% Cyto+ CD8+ T cells
		S1_CD4 IFNg	S1_CD4 IL2	CD4 IL4	CD4 IL17	S1_CD4 TNFa		S1_CD8 IFNg	S1_CD8 IL2	CD4 IL4	CD4 IL17	S1_CD8 TNFa
	Gr1_S1_RRk18_SL.fcs	0.005	0.005	0.005	0.005	0.005		0.005	0.005	0.005	0.073	0.005
	Gr1_S1_RTz18_SL.fcs	0.005	0.005	0.005	0.005	0.005		0.005	0.005	0.005	0.005	0.005
	Gr2_S1_RTp18_SL.fcs	0.005	0.005	0.005	0.005	0.005		0.284	0.023	0.005	0.005	0.13
	Gr3_S1_RMi18_SL.fcs	0.012	0.005	0.005	0.005	0.012		0.005	0.005	0.005	0.005	0.005
	Gr4_S1_RFy18_SL.fcs	0.005	0.005	0.005	0.005	0.005		0.005	0.005	0.005	0.005	0.005
	Gr1_S1_RLy18_BL.fcs	0.005	0.005	0.005	0.005	0.005		0.005	0.005	0.005	0.005	0.005
	Gr2_S1_RDk18_BL.fcs	0.005	0.005	0.005	0.005	0.005		0.005	0.005	0.005	0.005	0.005
	Gr2_S1_RRj18_BL.fcs	0.005	0.005	0.005	0.005	0.005		0.005	0.005	0.005	0.005	0.005
	Gr3_S1_RBl18_BL.fcs	0.012	0.005	0.005	0.005	0.005		0.005	0.005	0.005	0.005	0.005
	Gr4_S1_RMw18_BL.fcs	0.005	0.005	0.005	0.005	0.005		0.005	0.005	0.005	0.005	0.005
	Gr1_S1_RBv18_IM.fcs	0.0226	0.00963	0.005	0.005	0.013		0.171	0.061	0.005	0.005	0.066
	Gr2_S1_RBu18_IM.fcs	0.005	0.005	0.005	0.005	0.005		0.005	0.005	0.005	0.005	0.005
	Gr3_S1_RHk18_IM.fcs	0.0535	0.055	0.005	0.005	0.029		0.02	0.02	0.005	0.005	0.005
	Gr3_S1_RLu18_IM.fcs	0.0075	0.015	0.005	0.005	0.005		0.005	0.005	0.005	0.005	0.005
	Gr4_S1_RMy18_IM.fcs	0.054	0.054	0.005	0.005	0.039		0.159	0.0424	0.005	0.005	0.108
	Gr1_S1_RCs18_Cont.fcs	0.005	0.005	0.005	0.005	0.005		0.005	0.005	0.005	0.058	0.005
	Gr2_S1_RLm18_Cont.fcs	0.005	0.005	0.005	0.005	0.005		0.005	0.013	0.005	0.005	0.005
	Gr3_S1_RLq18_Cont.fcs	0.005	0.005	0.005	0.005	0.005		0.005	0.005	0.005	0.005	0.005
	Gr4_S1_RKj18_Cont.fcs	0.005	0.005	0.005	0.005	0.005		0.005	0.005	0.005	0.005	0.005
	Gr4_S1_RUw17_Cont.fcs	0.005	0.005	0.005	0.005	0.005		0.005	0.005	0.005	0.005	0.005
S2 peptides		% Cyto+ CD4+ T cells						% Cyto+ CD8+ T cells
		S2_CD4 IFNg	S2_CD4 IL2	CD4 IL4	CD4 IL17	S2_CD4 TNFa		S2_CD8 IFNg	S2_CD8 IL2	CD4 IL4	CD4 IL17	S2_CD8 TNFa
	Gr1_S2_RRk18_SL.fcs	0.005	0.005	0.005	0.005	0.005		0.005	0.005	0.005	0.005	0.005
	Gr1_S2_RTz18_SL.fcs	0.005	0.005	0.005	0.005	0.005		0.005	0.005	0.005	0.005	0.005
	Gr2_S2_RTp18_SL.fcs	0.0076	0.0076	0.005	0.005	0.005		0.031	0.005	0.005	0.005	0.048
	Gr3_S2_RMi18_SL.fcs	0.005	0.005	0.005	0.005	0.005		0.005	0.005	0.005	0.005	0.005
	Gr4_S2_RFy18_SL.fcs	0.005	0.005	0.005	0.005	0.005		0.005	0.005	0.005	0.005	0.005
	Gr1_S2_RLy18_BL.fcs	0.005	0.005	0.005	0.005	0.005		0.005	0.005	0.005	0.005	0.005
	Gr2_S2_RDk18_BL.fcs	0.005	0.005	0.005	0.005	0.005		0.005	0.005	0.005	0.005	0.005
	Gr2_S2_RRj18_BL.fcs	0.005	0.005	0.005	0.005	0.005		0.005	0.005	0.005	0.005	0.005
	Gr3_S2_RBl18_BL.fcs	0.012	0.005	0.005	0.005	0.005		0.005	0.005	0.005	0.005	0.005
	Gr4_S2_RMw18_BL.fcs	0.005	0.005	0.005	0.005	0.005		0.005	0.005	0.005	0.005	0.005
	Gr1_S2_RBv18_IM.fcs	0.005	0.005	0.005	0.005	0.005		0.11	0.005	0.005	0.005	0.047
	Gr2_S2_RBu18_IM.fcs	0.005	0.005	0.005	0.005	0.005		0.005	0.005	0.005	0.005	0.005
	Gr3_S2_RHk18_IM.fcs	0.048	0.027	0.005	0.005	0.032		0.085	0.099	0.005	0.005	0.035
	Gr3_S2_RLu18_IM.fcs	0.028	0.04	0.005	0.005	0.028		0.005	0.005	0.005	0.005	0.005
	Gr4_S2_RMy18_IM.fcs	0.005	0.005	0.005	0.005	0.026		0.158	0.005	0.005	0.005	0.082
	Gr1_S2_RCs18_Cont.fcs	0.005	0.005	0.005	0.005	0.005		0.005	0.005	0.005	0.005	0.005
	Gr2_S2_RLm18_Cont.fcs	0.005	0.005	0.005	0.005	0.005		0.005	0.005	0.005	0.005	0.005
	Gr3_S2_RLq18_Cont.fcs	0.005	0.117	0.005	0.005	0.02		0.005	0.063	0.005	0.005	0.005
	Gr4_S2_RKj18_Cont.fcs	0.005	0.005	0.005	0.005	0.005		0.005	0.005	0.005	0.005	0.005
	Gr4_S2_RUw17_Cont.fcs	0.005	0.005	0.005	0.005	0.005		0.005	0.005	0.005	0.005	0.005
N peptides		% Cyto+ CD4+ T cells						% Cyto+ CD8+ T cells
		NC_CD4 IFNg	NC_CD4 IL2	CD4 IL4	CD4 IL17	NC_CD4 TNFa		NC_CD8 IFNg	NC_CD8 IL2	CD4 IL4	CD4 IL17	NC_CD8 TNFa
	Gr1_NC_RRk18_SL.fcs	0.005	0.005	0.005	0.005	0.005		0.005	0.005	0.005	0.005	0.005
	Gr1_NC_RTz18_SL.fcs	0.005	0.017	0.005	0.005	0.02		0.109	0.026	0.005	0.005	0.1
	Gr2_NC_RTp18_SL.fcs	0.02921	0.01821	0.005	0.01055	0.011		0.065	0.024	0.005	0.005	0.038
	Gr3_NC_RMi18_SL.fcs	0.005	0.005	0.005	0.005	0.005		0.0325	0.005	0.005	0.005	0.028
	Gr4_NC_RFy18_SL.fcs	0.005	0.005	0.005	0.005	0.005		0.005	0.005	0.005	0.005	0.005
	Gr1_NC_RLy18_BL.fcs	0.005	0.005	0.005	0.005	0.005		0.005	0.005	0.005	0.005	0.005
	Gr2_NC_RDk18_BL.fcs	0.0078	0.0039	0.005	0.005	0.005		0.0257	0.005	0.005	0.005	0.019
	Gr2_NC_RRj18_BL.fcs	0.005	0.005	0.005	0.005	0.005		0.005	0.005	0.005	0.005	0.005
	Gr3_NC_RBl18_BL.fcs	0.01	0.01	0.005	0.005	0.01		0.005	0.005	0.005	0.005	0.005
	Gr4_NC_RMw18_BL.fcs	0.005	0.005	0.005	0.005	0.005		0.005	0.005	0.005	0.005	0.005
	Gr1_NC_RBv18_IM.fcs	0.038	0.019	0.005	0.005	0.031		0.631	0.141	0.005	0.005	0.485
	Gr2_NC_RBu18_IM.fcs	0.005	0.005	0.005	0.005	0.005		0.005	0.005	0.005	0.005	0.005
	Gr3_NC_RHk18_IM.fcs	0.0425	0.045	0.005	0.005	0.027		0.097	0.01	0.005	0.005	0.064
	Gr3_NC_RLu18_IM.fcs	0.024	0.024	0.005	0.005	0.027		0.005	0.005	0.005	0.005	0.005
	Gr4_NC_RMy18_IM.fcs	0.074	0.064	0.005	0.005	0.058		0.457	0.1714	0.005	0.005	0.457
	Gr1_NC_RCs18_Cont.fcs	0.005	0.005	0.005	0.005	0.005		0.005	0.005	0.005	0.005	0.005
	Gr2_NC_RLm18_Cont.fcs	0.005	0.005	0.005	0.005	0.005		0.005	0.013	0.005	0.005	0.005
	Gr3_NC_RLq18_Cont.fcs	0.005	0.005	0.005	0.005	0.005		0.005	0.005	0.005	0.005	0.005
	Gr4_NC_RKj18_Cont.fcs	0.005	0.005	0.005	0.005	0.005		0.005	0.005	0.005	0.005	0.005
	Gr4_NC_RUw17_Cont.fcs	0.005	0.005	0.005	0.005	0.005		0.005	0.005	0.005	0.005	0.005
Total peptides		% Cyto+ CD4+ T cells						% Cyto+ CD8+ T cells
		Tota_CD4 IFNg	Tota_CD4 IL2	CD4 IL4	CD4 IL17	Tota_CD4 TNFa		Tota_CD8 IFNg	Tota_CD8 IL2	CD4 IL4	CD4 IL17	Tota_CD8 TNFa
	Gr1_Total_RRk18_SL.fcs	0.005	0.005	0.005	0.005	0.005		0.005	0.005	0.005	0.083	0.005
	Gr1_Total_RTz18_SL.fcs	0.005	0.017	0.005	0.005	0.02		0.109	0.026	0.005	0.005	0.1
	Gr2_Total_RTp18_SL.fcs	0.03681	0.02581	0.005	0.02055	0.011		0.38	0.047	0.005	0.005	0.216
	Gr3_Total_RMi18_SL.fcs	0.012	0.005	0.005	0.005	0.012		0.0325	0.005	0.005	0.005	0.028
	Gr4_Total_RFy18_SL.fcs	0.005	0.005	0.005	0.005	0.005		0.005	0.005	0.005	0.005	0.005
	Gr1_Total_RLy18_BL.fcs	0.005	0.005	0.005	0.005	0.005		0.005	0.005	0.005	0.005	0.005
	Gr2_Total_RDk18_BL.fcs	0.0078	0.0139	0.005	0.005	0.005		0.0257	0.005	0.005	0.005	0.019
	Gr2_Total_RRj18_BL.fcs	0.005	0.005	0.005	0.005	0.005		0.005	0.005	0.005	0.005	0.005
	Gr3_Total_RBl18_BL.fcs	0.01	0.01	0.005	0.005	0.01		0.005	0.005	0.005	0.005	0.005
	Gr4_total_RMw18_BL.fcs	0.005	0.005	0.005	0.005	0.005		0.005	0.005	0.005	0.005	0.005
	Gr1_Total_RBv18_IM.fcs	0.0606	0.02863	0.005	0.005	0.044		0.912	0.202	0.005	0.005	0.598
	Gr2_Total_RBu18_IM.fcs	0.005	0.005	0.005	0.005	0.005		0.005	0.005	0.005	0.005	0.005
	Gr3_Total_RHk18_IM.fcs	0.144	0.127	0.005	0.005	0.088		0.202	0.129	0.005	0.005	0.099
	Gr3_Total_RLu18_IM.fcs	0.0595	0.079	0.005	0.005	0.055		0.005	0.005	0.005	0.005	0.005
	Gr4_Total_RMy18_IM.fcs	0.128	0.118	0.005	0.005	0.123		0.774	0.2138	0.005	0.005	0.647
	Gr1_Total_RCs18_Cont.fcs	0.005	0.005	0.005	0.005	0.005		0.005	0.005	0.005	0.005	0.005
	Gr2_Total_RLm18_Cont.fcs	0.005	0.005	0.005	0.005	0.005		0.005	0.026	0.005	0.005	0.005
	Gr3_Total_RLq18_Cont.fcs	0.005	0.117	0.005	0.005	0.02		0.005	0.063	0.005	0.005	0.005
	Gr4_total_RKj18_Cont.fcs	0.005	0.005	0.005	0.005	0.005		0.005	0.005	0.005	0.005	0.005
	Gr4_Total_RUw17_Cont.fcs	0.005	0.005	0.005	0.005	0.005		0.005	0.005	0.005	0.005	0.005

## Sheet: Figure S6
Figure S6. Nucleocapsid-specific antibody responses and T cell responses in the blood induced in NHPs following B.1.617.2 challenge.
Fig. S6A	N Serum Ab responses Post-challenge adj
		RTz18	RTp18	RMi18	RFy18	RRk18		RLy18	RRj18	RBl18	RMw18	RDk18		RBv18	RBu18	RHk18	RMy18	RLu18		RCs18	RLm18	RLq18	RKj18	RUw17
	Day 0	19307	7840	22943	2119	31944		15739	4783	6363	5971	21507		18367	10224	4438	7352	4586		390	510	503	3568	1595
	Day 4	15116	7264	5792	1945	29329		17732	3734	19119	9347	46785		22833	10302	6691	21001	5160		297	532	345	3937	1752
	Day 7	30137	21261	13997	2784	58332		30304	21416	31442	10924	36089		24194	23936	121741	6440	8072		457	750	328	4780	1353
	Day 10	137710	187778	151548	107606	349575		163900	211748	104611	239234	177734		17767	139596	656100	13154	93915		768	866	396	6979	1716
Fig. S6B		IFNγ+ CD4, Blood Day10 PI
		S1_CD4 IFNg	S2_CD4 IFNg	NC_CD4 IFNg	Tota_CD4 IFNg
	Gr1_RRk18_SL.fcs	0.049	0.029	0.049	0.127
	Gr1_RTz18_SL.fcs	0.0916	0.0256	0.0806	0.19786
	Gr2_RTp18_SL.fcs	0.06	0.135	0.295	0.49
	Gr3_RMi18_SL.fcs	0.005	0.005	0.005	0.015
	Gr4_RFy18_SL.fcs	0.0182	0.005	0.0152	0.03848
	Gr1_RLy18_BL.fcs	0.1	0.094	0.074	0.268
	Gr2_RDk18_BL.fcs	0.005	0.019	0.04	0.064
	Gr2_RRj18_BL.fcs	0.15	0.078	0.042	0.27
	Gr3_RBl18_BL.fcs	0.013	0.02	0.022	0.055
	Gr4_RMw18_BL.fcs	0.005	0.005	0.04	0.05
	Gr1_RBv18_IM.fcs	0.005	0.005	0.005	0.015
	Gr2_RBu18_IM.fcs	0.16	0.11	0.23	0.5
	Gr3_RHk18_IM.fcs	0.067	0.047	0.064	0.178
	Gr3_RLu18_IM.fcs	0.101	0.111	0.091	0.303
	Gr4_RMy18_IM.fcs	0.032	0.005	0.052	0.089
	Gr1_RCs18_Cont.fcs	0.075	0.078	0.046	0.199
	Gr2_RLm18_Cont.fcs	0.328	0.278	0.148	0.754
	Gr3_RLq18_Cont.fcs	0.005	0.005	0.005	0.015
	Gr4_RKj18_Cont.fcs	0.0277	0.0567	0.0317	0.11598
	Gr4_RUw17_Cont.fcs	0.058	0.035	0.063	0.156
Fig. S6C
S1 peptides		% Cyto+ CD4+ T cells						% Cyto+ CD8+ T cells
		CD4 IFNg	CD4 IL2	CD4 IL4	CD4 IL17	CD4 TNFa		CD8 IFNg	CD8 IL2	CD8 IL4	CD8 IL17	CD8 TNFa
	Gr1_S1_RRk18_SL.fcs	0.049	0.051	0.005	0.005	0.005		0.17	0.028	0.005	0.005	0.028
	Gr1_S1_RTz18_SL.fcs	0.09162	0.041	0.005	0.005	0.005		1.052	0.092	0.012	0.012	0.571
	Gr2_S1_RTp18_SL.fcs	0.06	0.005	0.005	0.005	0.005		0.51	0.005	0.005	0.005	0.083
	Gr3_S1_RMi18_SL.fcs	0.005	0.005	0.005	0.005	0.005		0.116	0.005	0.005	0.005	0.005
	Gr4_S1_RFy18_SL.fcs	0.01824	0.005	0.005	0.005	0.005		0.401	0.02819	0.005	0.005	0.038
	Gr1_S1_RLy18_BL.fcs	0.1	0.031	0.01201	0.005	0.005		0.005	0.005	0.005	0.005	0.005
	Gr2_S1_RDk18_BL.fcs	0.005	0.005	0.005	0.005	0.005		0.005	0.005	0.005	0.005	0.005
	Gr2_S1_RRj18_BL.fcs	0.15	0.103	0.005	0.04	0.052		0.005	0.005	0.005	0.005	0.005
	Gr3_S1_RBl18_BL.fcs	0.013	0.013	0.005	0.029	0.013		0.005	0.005	0.005	0.005	0.005
	Gr4_S1_RMw18_BL.fcs	0.005	0.042	0.005	0.005	0.005		0.075	0.005	0.005	0.005	0.005
	Gr1_S1_RBv18_IM.fcs	0.005	0.005	0.005	0.005	0.005		0.01443	0.005	0.005	0.005	0.005
	Gr2_S1_RBu18_IM.fcs	0.16	0.084	0.01182	0.005	0.043		0.703	0.062	0.005	0.005	0.274
	Gr3_S1_RHk18_IM.fcs	0.067	0.005	0.005	0.005	0.005		0.057	0.005	0.005	0.005	0.005
	Gr3_S1_RLu18_IM.fcs	0.101	0.121	0.119	0.005	0.005		0.564	0.005	0.02	0.005	0.005
	Gr4_S1_RMy18_IM.fcs	0.032	0.005	0.005	0.005	0.005		0.153	0.02865	0.005	0.005	0.005
	Gr1_S1_RCs18_Cont.fcs	0.075	0.088	0.005	0.005	0.005		0.02645	0.012	0.005	0.005	0.005
	Gr2_S1_RLm18_Cont.fcs	0.328	0.306	0.011	0.005	0.11		0.005	0.021	0.005	0.0151	0.005
	Gr3_S1_RLq18_Cont.fcs	0.005	0.005	0.005	0.005	0.005		0.005	0.005	0.005	0.005	0.005
	Gr4_S1_RKj18_Cont.fcs	0.02766	0.026	0.005	0.005	0.005		0.005	0.005	0.005	0.005	0.19
	Gr4_S1_RUw17_Cont.fcs	0.058	0.005	0.005	0.005	0.005		0.104	0.005	0.005	0.005	0.005
Fig. S6C
S2 peptides		% Cyto+ CD4+ T cells						% Cyto+ CD8+ T cells
		CD4 IFNg	CD4 IL2	CD4 IL4	CD4 IL17	CD4 TNFa		CD8 IFNg	CD8 IL2	CD8 IL4	CD8 IL17	CD8 TNFa
	Gr1_S2_RRk18_SL.fcs	0.029	0.005	0.005	0.005	0.005		0.09	0.005	0.005	0.005	0.013
	Gr1_S2_RTz18_SL.fcs	0.02562	0.032	0.005	0.005	0.005		0.045	0.005	0.012	0.012	0.029
	Gr2_S2_RTp18_SL.fcs	0.135	0.005	0.005	0.005	0.005		0.35	0.005	0.005	0.005	0.042
	Gr3_S2_RMi18_SL.fcs	0.005	0.005	0.005	0.005	0.005		0.005	0.005	0.005	0.005	0.005
	Gr4_S2_RFy18_SL.fcs	0.005	0.005	0.005	0.005	0.005		0.005	0.005	0.005	0.005	0.005
	Gr1_S2_RLy18_BL.fcs	0.094	0.03	0.01301	0.005	0.005		0.005	0.005	0.005	0.005	0.017
	Gr2_S2_RDk18_BL.fcs	0.019	0.028	0.005	0.005	0.005		0.005	0.005	0.005	0.028	0.005
	Gr2_S2_RRj18_BL.fcs	0.078	0.079	0.005	0.028	0.005		0.038	0.005	0.005	0.005	0.005
	Gr3_S2_RBl18_BL.fcs	0.02	0.005	0.005	0.005	0.005		0.005	0.005	0.021	0.005	0.005
	Gr4_S2_RMw18_BL.fcs	0.005	0.005	0.005	0.005	0.005		0.005	0.005	0.005	0.005	0.005
	Gr1_S2_RBv18_IM.fcs	0.005	0.005	0.01002	0.005	0.005		0.005	0.005	0.046	0.015	0.015
	Gr2_S2_RBu18_IM.fcs	0.11	0.005	0.005	0.005	0.072		0.005	0.005	0.005	0.005	0.005
	Gr3_S2_RHk18_IM.fcs	0.047	0.005	0.005	0.005	0.005		0.052	0.005	0.005	0.005	0.005
	Gr3_S2_RLu18_IM.fcs	0.111	0.101	0.005	0.005	0.005		0.064	0.005	0.005	0.005	0.005
	Gr4_S2_RMy18_IM.fcs	0.005	0.005	0.005	0.005	0.005		0.033	0.005	0.005	0.005	0.31
	Gr1_S2_RCs18_Cont.fcs	0.078	0.078	0.005	0.005	0.005		0.02845	0.005	0.005	0.005	0.005
	Gr2_S2_RLm18_Cont.fcs	0.278	0.196	0.005	0.005	0.09		0.912	0.036	0.005	0.6341	0.1
	Gr3_S2_RLq18_Cont.fcs	0.005	0.011	0.005	0.005	0.005		0.032	0.005	0.005	0.016	0.016
	Gr4_S2_RKj18_Cont.fcs	0.05666	0.064	0.005	0.005	0.005		0.08451	0.005	0.005	0.005	0.027
	Gr4_S2_RUw17_Cont.fcs	0.035	0.005	0.005	0.005	0.005		0.114	0.005	0.005	0.005	0.304
Fig. S6C
N peptides		% Cyto+ CD4+ T cells						% Cyto+ CD8+ T cells
		CD4 IFNg	CD4 IL2	CD4 IL4	CD4 IL17	CD4 TNFa		CD8 IFNg	CD8 IL2	CD8 IL4	CD8 IL17	CD8 TNFa
	Gr1_NC_RRk18_SL.fcs	0.049	0.049	0.005	0.005	0.005		0.21	0.005	0.005	0.005	0.05
	Gr1_NC_RTz18_SL.fcs	0.08062	0.029	0.005	0.016	0.005		1.112	0.005	0.005	0.005	0.341
	Gr2_NC_RTp18_SL.fcs	0.295	0.094	0.005	0.088	0.005		0.35	0.005	0.005	0.005	0.055
	Gr3_NC_RMi18_SL.fcs	0.005	0.005	0.005	0.005	0.005		0.316	0.005	0.005	0.005	0.005
	Gr4_NC_RFy18_SL.fcs	0.01524	0.005	0.005	0.005	0.005		0.211	0.01719	0.01219	0.005	0.04
	Gr1_NC_RLy18_BL.fcs	0.074	0.036	0.005	0.01801	0.005		0.005	0.005	0.005	0.005	0.017
	Gr2_NC_RDk18_BL.fcs	0.04	0.005	0.005	0.005	0.005		0.126	0.023	0.005	0.005	0.036
	Gr2_NC_RRj18_BL.fcs	0.042	0.043	0.005	0.005	0.005		0.113	0.005	0.005	0.005	0.005
	Gr3_NC_RBl18_BL.fcs	0.022	0.005	0.005	0.005	0.005		0.005	0.005	0.015	0.005	0.005
	Gr4_NC_RMw18_BL.fcs	0.04	0.038	0.005	0.005	0.005		0.173	0.005	0.005	0.005	0.032
	Gr1_NC_RBv18_IM.fcs	0.005	0.005	0.005	0.005	0.005		0.005	0.005	0.005	0.005	0.024
	Gr2_NC_RBu18_IM.fcs	0.23	0.084	0.02882	0.005	0.074		2.123	0.234	0.018	0.056	0.744
	Gr3_NC_RHk18_IM.fcs	0.064	0.017	0.005	0.005	0.005		0.137	0.005	0.005	0.005	0.053
	Gr3_NC_RLu18_IM.fcs	0.091	0.091	0.005	0.005	0.005		0.005	0.011	0.005	0.005	0.005
	Gr4_NC_RMy18_IM.fcs	0.052	0.005	0.005	0.005	0.005		0.253	0.04265	0.005	0.005	0.005
	Gr1_NC_RCs18_Cont.fcs	0.046	0.066	0.005	0.005	0.005		0.02945	0.005	0.005	0.005	0.005
	Gr2_NC_RLm18_Cont.fcs	0.148	0.106	0.005	0.005	0.005		0.242	0.005	0.0231	0.005	0.041
	Gr3_NC_RLq18_Cont.fcs	0.005	0.005	0.005	0.005	0.005		0.077	0.005	0.005	0.005	0.005
	Gr4_NC_RKj18_Cont.fcs	0.03166	0.005	0.005	0.005	0.005		0.17551	0.005	0.005	0.005	0.072
	Gr4_NC_RUw17_Cont.fcs	0.063	0.005	0.005	0.005	0.005		0.224	0.005	0.005	0.005	0.005
Fig. S6C
Total peptides		% Cyto+ CD4+ T cells						% Cyto+ CD8+ T cells
		CD4 IFNg	CD4 IL2	CD4 IL4	CD4 IL17	CD4 TNFa		CD8 IFNg	CD8 IL2	CD8 IL4	CD8 IL17	CD8 TNFa
	Gr1_Total_RRk18_SL.fcs	0.127	0.105	0.005	0.005	0.005		0.47	0.038	0.005	0.005	0.091
	Gr1_Total_RTz18_SL.fcs	0.19786	0.102	0.005	0.026	0.005		2.209	0.102	0.029	0.029	0.941
	Gr2_Total_RTp18_SL.fcs	0.49	0.104	0.005	0.098	0.005		1.21	0.005	0.005	0.005	0.18
	Gr3_Total_RMi18_SL.fcs	0.005	0.005	0.005	0.005	0.005		0.437	0.005	0.005	0.005	0.005
	Gr4_Total_RFy18_SL.fcs	0.03848	0.005	0.005	0.005	0.005		0.617	0.05038	0.02219	0.005	0.083
	Gr1_Total_RLy18_BL.fcs	0.268	0.097	0.03002	0.02801	0.005		0.005	0.005	0.005	0.005	0.039
	Gr2_Total_RDk18_BL.fcs	0.064	0.038	0.005	0.005	0.005		0.136	0.033	0.005	0.038	0.046
	Gr2_Total_RRj18_BL.fcs	0.27	0.225	0.67	0.073	0.062		0.156	0.005	0.293	0.005	0.005
	Gr3_Total_RBl18_BL.fcs	0.055	0.023	0.005	0.039	0.023		0.005	0.005	0.041	0.005	0.005
	Gr4_total_RMw18_BL.fcs	0.05	0.085	0.005	0.005	0.005		0.253	0.005	0.005	0.005	0.042
	Gr1_Total_RBv18_IM.fcs	0.015	0.015	0.02002	0.005	0.005		0.02443	0.005	0.056	0.025	0.044
	Gr2_Total_RBu18_IM.fcs	0.5	0.173	0.04564	0.005	0.189		2.831	0.301	0.028	0.066	1.023
	Gr3_Total_RHk18_IM.fcs	0.178	0.027	0.005	0.005	0.005		0.246	0.005	0.005	0.005	0.063
	Gr3_Total_RLu18_IM.fcs	0.303	0.313	0.129	0.005	0.005		0.633	0.021	0.03	0.005	0.005
	Gr4_Total_RMy18_IM.fcs	0.089	0.015	0.005	0.005	0.005		0.439	0.0763	0.005	0.005	0.32
	Gr1_Total_RCs18_Cont.fcs	0.199	0.232	0.005	0.005	0.005		0.08435	0.022	0.005	0.005	0.005
	Gr2_Total_RLm18_Cont.fcs	0.754	0.608	0.021	0.005	0.205		1.159	0.062	0.0331	0.6542	0.146
	Gr3_Total_RLq18_Cont.fcs	0.015	0.021	0.005	0.005	0.005		0.114	0.005	0.005	0.026	0.026
	Gr4_total_RKj18_Cont.fcs	0.11598	0.095	0.005	0.005	0.005		0.26502	0.005	0.005	0.005	0.289
	Gr4_Total_RUw17_Cont.fcs	0.156	0.015	0.005	0.005	0.005		0.442	0.005	0.005	0.005	0.314

## Sheet: Figure S7
			Figure S7. CD4+ T cell expansion following B.1.617.2 challenge compared to post-vaccination (Wk5, 1-week after boost) responses in the blood of NHPs.
			Fig. S7				Mann Whitney test
					Wk5_CD4_IFNg	Nec_CD4_IFNg	P value
				RRk18	0.005	0.049
				RTz18	0.005	0.09162
				RTp18	0.005	0.06
				RMi18	0.005	0.005
				RFy18	0.005	0.01824	0.0476
				RLy18	0.005	0.1
				RDk18	0.005	0.005
				RRj18	0.005	0.15
				RBl18	0.01249	0.013
				RMw18	0.017	0.005	0.3651
				RBv18	0.005	0.005
				RBu18	0.01577	0.16
				RHk18	0.042	0.067
				RLu18	0.015	0.101
				RMy18	0.005	0.032	0.1429
				RCs18	0.005	0.075
				RLm18	0.005	0.328
				RLq18	0.005	0.005
				RKj18	0.005	0.02766
				RUw18	0.005	0.058	0.0476
				RRk18	0.005	0.029
				RTz18	0.005	0.02562
				RTp18	0.005	0.135
				RMi18	0.005	0.005
				RFy18	0.005	0.005	0.1667
				RLy18	0.01425	0.094
				RDk18	0.005	0.019
				RRj18	0.005	0.078
				RBl18	0.005	0.02
				RMw18	0.005	0.005	0.0476
				RBv18	0.005	0.005
				RBu18	0.005	0.11
				RHk18	0.03	0.047
				RLu18	0.029	0.111
				RMy18	0.005	0.005	0.2857
				RCs18	0.005	0.078
				RLm18	0.005	0.278
				RLq18	0.005	0.005
				RKj18	0.005	0.05666
				RUw18	0.005	0.035	0.0476
				RRk18	0.005	0.049
				RTz18	0.005	0.08062
				RTp18	0.02555	0.295
				RMi18	0.005	0.005
				RFy18	0.005	0.01524	0.0873
				RLy18	0.005	0.074
				RDk18	0.005	0.04
				RRj18	0.005	0.042
				RBl18	0.01249	0.022
				RMw18	0.005	0.04	0.0079
				RBv18	0.005	0.005
				RBu18	0.03377	0.23
				RHk18	0.037	0.064
				RLu18	0.033	0.091
				RMy18	0.046	0.052	0.1032
				RCs18	0.005	0.046
				RLm18	0.005	0.148
				RLq18	0.005	0.005
				RKj18	0.005	0.03166
				RUw18	0.005	0.063	0.0476
				RRk18	0.005	0.127
				RTz18	0.005	0.19786
				RTp18	0.03555	0.49
				RMi18	0.005	0.005
				RFy18	0.005	0.03848	0.0476
				RLy18	0.02425	0.268
				RDk18	0.005	0.064
				RRj18	0.005	0.27
				RBl18	0.02998	0.055
				RMw18	0.027	0.05	0.0079
				RBv18	0.005	0.015
				RBu18	0.05454	0.5
				RHk18	0.109	0.178
				RLu18	0.077	0.303
				RMy18	0.056	0.089	0.1508
				RCs18	0.005	0.199
				RLm18	0.005	0.754
				RLq18	0.005	0.015
				RKj18	0.005	0.11598
				RUw18	0.005	0.156	0.0079

[truncated: 3 more sheets: Figure S8, Figure S9, Table S1]
